# Supplementary material for: Towards the human nasal microbiome: Simulating D. pigrum and S. aureus
Source: Front Cell Infect Microbiol. 2022 Oct 11;12:925215. doi: 10.3389/fcimb.2022.925215 (PMC9810029; doi:10.3389/fcimb.2022.925215)
Supplement: Supplementary file 6 [file Table_1.xlsx]

## Sheet: fluxes_DP
	minimum	maximum	flux
12DGR120tipp	0	0	0
12DGR140tipp	0	0	0
12DGR141tipp	0	0	0
12DGR160tipp	0	0	0
12DGR161tipp	0	0	0
12DGR180tipp	0	0	0
12DGR181tipp	0	0	0
12PPDt	-16.853	0	-6.51664
2AGPE140tipp	0	0	0
2AGPE141tipp	0	0	0
2AGPE160tipp	0	0	0
2AGPE161tipp	0	0	0
2AGPE180tipp	-1.24345e-13	0	0
2AGPEAT140	0	0	0
2AGPEAT141	0	0	0
2AGPEAT161	0	0	0
2AGPG120tipp	0	0	0
2AGPG140tipp	0	0	0
2AGPG141tipp	0	0	0
2AGPG160tipp	0	0	0
2AGPG161tipp	0	0	0
2AGPG180tipp	0	0	0
2AGPG181tipp	0	0	0
2AGPGAT120	0	0	0
2AGPGAT160	0	0	0
2AGPGAT180	0	0	0
2AGPGAT181	0	0	0
2MAHMP	0	0	0
3HAD100	0	0	0
3HAD120	0	0	0
3HAD121	0	0	0
3HAD140	0	0	0
3HAD141	0	0	0
3HAD160	0	0	0
3HAD161	0	0	0
3HAD180	0	0	0
3HAD181	0	0	0
3HAD40	0	0	0
3HAD60	0	0	0
3HAD80	0	0	0
3OAR100	0	0	0
3OAR120	0	0	0
3OAR121	0	0	0
3OAR140	0	0	0
3OAR141	0	0	0
3OAR160	0	0	0
3OAR161	0	0	0
3OAR180	0	0	0
3OAR181	0	0	0
3OAR40	0	0	0
3OAR60	0	0	0
3OAR80	0	0	0
3OAS100	0	0	0
3OAS120	0	0	0
3OAS121	0	0	0
3OAS140	0	0	0
3OAS141	0	0	0
3OAS160	0	0	0
3OAS161	0	0	0
3OAS180	0	0	0
3OAS181	0	0	0
3OAS60	0	0	0
3OAS80	0	0	0
3OXCOAT	0	9.91163	0
3PEPTabcpp	0	-4.33431e-13	0
3PEPTtex	0	0	0
4PCP	0	-3.2685e-13	0
4PEPTabcpp	0	-3.2685e-13	0
5DOAN	0	0	0
6HNACMO	0	7.94969	0.240558
A5PISO	0	0	0
AACPS1	0	0	0
AACPS2	0	0	0
AACPS3	0	0	0
AACPS4	0	0	0
AACPS5	0	0	0
AACPS6	0	0	0
AACPS7	0	0	0
AACPS8	0	0	0
AACPS9	0	0	0
AB6PGH	-1000	1000	0
ABZtex	0.000182937	0.000182937	0.000182937
ACACT1r	0.300793	333.634	0.300793
ACACT2r	0	333.333	0
ACACT3r	0	333.333	0
ACACT4r	0	1.3074e-12	0
ACACT5r	0	1.3074e-12	0
ACACT6r	0	-1.36424e-12	0
ACACT7r	0	-8.34888e-13	0
ACACT8r	0	-7.70495e-13	0
ACALD	-72.3896	1000	0
ACALDt	-72.3896	0	-11.5944
ACCOAC	0	1.09139e-11	0
ACCOAL	0	1000	0
ACGAMK	0	1.14401e-12	0
ACGS	0	1.10045e-11	0
ACKr	0	1.10045e-11	0
ACM6PH	0	1.14401e-12	0
ACNML	0	1.70641e-11	0
ACNPLYS	0	1.70641e-11	0
ACOAD1	0	333.333	0
ACOAD20	0	2.76945e-12	0
ACOAD2f	-333.333	0	0
ACOAD3f	-333.333	0	0
ACOAD5f	-1.19105e-12	0	0
ACOAD6f	0	0	0
ACOAD7f	-19.8742	0	0
ACOATA	-1000	1.13687e-12	0
ACODA_1	0	4.09273e-12	0
ACPPAT120	0	1.70886e-12	0
ACPPAT140	0	1.97176e-12	0
ACPPAT141	0	1.12221e-12	0
ACPPAT160	0	1.97176e-12	0
ACPPAT161	0	1.45661e-13	0
ACPPAT180	0	1.97176e-12	0
ACPPAT181	0	1.70886e-12	0
ACPS	0	3.06422e-12	0
ACTNabc	0	2.04636e-12	0
ACTNabc1	0	2.04636e-12	0
ACYP_2	0	4.09273e-12	0
ADADir	0	4.09273e-12	0
ADK1	-989.453	1.70628	0.516555
ADK2	-0.88258	-0.00424785	-0.00424785
ADK3	-0.429098	-0.117711	-0.117711
ADKd	-1000	999.938	0
ADNK1	0	1.09424e-12	0
ADNUC	0	-2.75691e-12	0
ADPT	0	-1.5774e-12	0
ADSK	0	-7.63216e-13	0
ADSL1r	0.05871	0.05871	0.05871
ADSL2r	0.12037	0.12037	0.12037
ADSS	0.05871	0.05871	0.05871
AGDC	0	-1.03739e-12	0
AGM3PApp	0	-2.85461e-13	0
AGM3PH	0	-2.84148e-13	0
AGM4PApp	0	0	0
AGM4PCP	0	-2.84148e-13	0
AGM4PH	0	-2.84148e-13	0
AGM4Pt2pp	0	-2.84148e-13	0
AGMPTRCtpp	0	10	0
AGPAT120	0	-3.5183e-13	0
AGPAT140	0	-7.72632e-13	0
AGPAT141	0	-1.18544e-12	0
AGPAT160	0	1.22569e-13	0
AGPAT161	0	3.41616e-13	0
AGPAT180	0	-6.05738e-13	0
AGPAT181	0	0	0
AHCYSNS	0	1.28342e-13	0
AHSERL4	-19.9717	0	-0.00699837
AICART2	0.12037	0.12037	0.12037
AIRC1	0.12037	0.12037	0.12037
AKGDH	0	9.82855	0
ALAabc	0	-3.11928e-12	0
ALAabcpp	0	-3.11928e-12	0
ALAALAabcpp	0	-3.73812e-13	0
ALAALAr	0.0273448	0.0273448	0.0273448
ALAD_L	0	999.811	0
ALAGLUE	0	-1.41161e-12	0
ALAR	0.0546896	740.191	0.0546896
ALAt2r	-1000	10	0
ALAt4	0	999.13	0
ALATA_D2	0	19.8742	0
ALATA_L2	0	19.8742	0
ALAtex	0	-5.95923e-12	0
ALCD19	1.66978e-13	0	0
ALCD2ir	0	1000	0
ALCD2x	0	1000	0
AM3PA	0	0	0
AM4PCP	0	0	0
AMANAPEr	0	0	0
AMANK	0	0	0
AMPTASECG	0	0	0
ANHGMtex	0	0	0
ANHMK	0	0	0
APATr	-0.00150075	-0.00150075	-0.00150075
APG3PAT120	0	0	0
APG3PAT140	0	0	0
APG3PAT141	0	0	0
APG3PAT160	0	0	0
APG3PAT161	0	0	0
APG3PAT180	0	0	0
APG3PAT181	0	0	0
APH120	0	0	0
APH140	0	0	0
APH141	0	0	0
APH160	0	0	0
APH161	0	0	0
APH180	0	0	0
APH181	0	0	0
APSR	0	1.43899e-13	0
ARBabc	0	2.0961e-13	0
ARBabcpp	0	1.49214e-13	0
ARBt2r	0	0	0
ARBt2rpp	1.20792e-13	0	0
ARGabc	0	10	0.506235
ARGabcpp	0	10	0
ARGAGMt7pp	0	10	0
ARGDr	0	9.91912	0.425351
ARGORNt7pp	0	10	0
ARGtex	0	10	0
ASNN	0	0	0
ASNS1	0.065916	0.065916	0.065916
ASP4DC	0	-1.46938e-13	0
ASPCT	0.0832802	0.0832802	0.0832802
ASPTA6	0.394193	0.394193	0.394193
ATHRDHr	-1000	0	-11.5944
ATPHs	0	0	0
BGLA1	0	1000	0
BPNT	0	0	0
C100SN	0	0	0
C120SN	0	0	0
C140SN	0	0	0
C141SN	0	0	0
C160SN	0	0	0
C161SN	0	0	0
C181SN	0	0	0
CA2abc	0.0146779	0.0146779	0.0146779
CA2abc1	0	0	0
CBMKr	-9.83584	0.0832802	-0.342071
CD2abc1	0	1.58096e-13	0
CD2abcpp	0	1.58096e-13	0
CD2tex	0	1.58096e-13	0
CD2tpp	0	59.6321	0
CDPMEK	0	0	0
CDPPT160	0	0	0
CGLYabcpp	0	0	0
CHLabc	0	0	0
CHLt2	1.29341e-12	0	0
CLIPAabctex	0	0	0
CLt3_2pp	0.00829635	0.00829635	0.00829635
CLtex	0.0165927	0.0165927	0.0165927
CO2t	-77.3655	0.212269	-13.0058
COabc	0	0	0
COBALT2abcpp	0	0	0
Cobalt2abcppI	0	0	0
COBALT2tex	0.00998183	0.00998183	0.00998183
CPPPGOAN2	0	0	0
CRNabc	0	0	0
CRNt2rpp	2.65743e-12	0	0
CRNt7pp	0	0	0
CRNtex	2.65743e-12	0	0
CRO4abcpp	0	0	0
CRO4t3pp	0	0	0
CSND	0	0	0
CTECOAI6	1.47793e-12	0	0
CTECOAI7	-7.19884e-13	19.8742	0
CTECOAI8	0	0	0
CTPS1	0.0395368	0.0395368	0.0395368
CTPS2	0	-2.3001e-13	0
CU2abcpp	0	-1.13687e-13	0
CU2tpp	0	-1.13687e-13	0
Cuabc	0.00925725	0.00925725	0.00925725
Cut1	0	0	0
CYSabc2pp	0	0	0
CYSabcpp	0	0	0
CYSDSF	0	9.97346	0.618195
CYSLY3	0	9.97346	0
CYTBD2	0.00431506	39.7528	0.00431506
CYTD	0	0	0
CYTDH	0	0	0
CYTDK1	0	0	0
CYTDK2	0	-1.58364e-13	0
CYTK1	0	0	0
CYTK2	1.26121e-12	0	0
DAAD	0	686.541	0
DADK	-999.938	1000	0
DADNK	0	-9.43601e-12	0
DAGK120	0	3.41061e-12	0
DAGK140	0	3.41061e-12	0
DAGK141	0	3.52429e-12	0
DAGK160	0	3.41061e-12	0
DAGK161	0	3.41061e-12	0
DAGK180	0	3.41061e-12	0
DAGK181	0	0	0
DALAt2r	-60.8737	-1.29585e-12	0
DALAtex	-2.66454e-13	0	0
DAPNH4T	-18.7368	0	0
DARBabcpp	0	6.53699e-13	0
DARBt3ipp	0	6.53699e-13	0
DASYN120	0	-2.4265e-12	0
DASYN140	0	-4.85362e-13	0
DASYN141	0	-3.65791e-13	0
DASYN160	0	-4.49307e-13	0
DASYN161	0	-3.67151e-13	0
DASYN180	0	-4.49307e-13	0
DASYN181	0	-1.27939e-12	0
DATPHs	0	-1.32311e-12	0
DCYTD	0	-4.10694e-12	0
DDCAt2pp	0	-2.73853e-12	0
DESAT16	0	19.8742	0
DESAT18	0	-5.00222e-12	0
DGK1	-0.88258	-0.00424785	-0.00424785
DHAK	0	9.80576	0
DHAPT	0	9.80576	0
DHBS	0	-2.42553e-12	0
DHBSH	0	-2.42553e-12	0
DHBZS2H	0	-8.08511e-13	0
DHBZS3H	0	-8.08511e-13	0
DHFOR2	-999.995	1000	0
DHFR	-999.995	1000	0.00452145
DHFS	0.000182937	0.000182937	0.000182937
DHNPA_1	0.000182937	0.000182937	0.000182937
DHNPA2r	0	0	0
DHORDi	0.0832802	0.0832802	0.0832802
DHORTS	-0.0832802	-0.0832802	-0.0832802
DHPACCOAHIT	0	9.91163	0
DHPR	0.0377074	9.94934	0.0377074
DHPS	0.000182937	0.000182937	0.000182937
DHPS2	0	0	0
DHPTDCs	0	0	0
D_LACt2	3.94351e-13	0	0
DMATT	0.0273448	0.0273448	0.0273448
DMPPS	0	5.40068e-13	0
DNMPPA	0.000182937	0.000182937	0.000182937
DNTPPA	0.000182937	0.000182937	0.000182937
DPCOAK	0.00150075	0.00150075	0.00150075
DPMVD	0.300793	0.300793	0.300793
DPPS	0.0273448	0.0273448	0.0273448
DPR	0.00150075	0.00150075	0.00150075
DRPA	0	1.21825e-12	0
DSERt2	-49.8857	0	-0.373972
DTMPK	0.00433851	0.00433851	0.00433851
DURIK1	0	-1.12266e-12	0
DURIPP	-7.16227e-12	5.11591e-12	0
DUTPDP	0	5.73698e-12	0
DXPRIi	0	-8.75389e-12	0
DXPS	0	-8.75389e-12	0
EAR100x	-9.54126e-13	2.98428e-12	0
EAR120x	0	0	0
EAR121x	0	0	0
EAR140x	0	0	0
EAR141x	0	0	0
EAR160x	0	0	0
EAR161x	0	0	0
EAR180x	0	0	0
EAR181x	0	0	0
EAR40x	0	0	0
EAR60x	0	0	0
EAR80x	0	0	0
ECOAH1	0	333.333	0
ECOAH2	0	333.333	0
ECOAH3	0	333.333	0
ECOAH4	0	0	0
ECOAH5	0	0	0
ECOAH6	0	0	0
ECOAH7	0	0	0
ECOAH8	0	0	0
ECOAH9ir	0	-1.04305e-12	0
EDTXS1	0	-1.96954e-13	0
EDTXS2	0	-1.96954e-13	0
EDTXS3	0	-1.96981e-13	0
EDTXS4	0	-1.96981e-13	0
ENLIPAabctex	0	-1.32699e-13	0
ENO	19.5439	1000	19.5439
ENTCS_1	0	-1.02714e-12	0
ENTERES	0	-1.02714e-12	0
ENTERH	0	-1.02714e-12	0
ETHAt	0	0	0
F6PP	0	7.19735e-12	0
FACOAE100	0	0	0
FACOAE120	0	0	0
FACOAE140	0	-4.59499e-12	0
FACOAE141	0	0	0
FACOAE160	0	-6.16862e-12	0
FACOAE161	0	-6.16862e-12	0
FACOAE60	0	-4.78506e-13	0
FACOAE80	0	333.333	0
FACOAL120t2pp	0	0	0
FACOAL140	0	-2.08233e-12	0
FACOAL140t2pp	0	5.70433e-13	0
FACOAL141t2pp	0	0	0
FACOAL160	0	-6.16862e-12	0
FACOAL160t2pp	0	-6.16862e-12	0
FACOAL161	0	0	0
FACOAL161t2pp	0	0	0
FACOAL180t2pp	0	0	0
FACOAL181	0	-8.75211e-12	0
FACOAL181t2pp	0	0	0
FACOAL60t2pp	0	-2.16005e-12	0
FADRx	0	686.541	0
FADRx2	0	686.541	0
FAS200	0	-3.30913e-12	0
FASC120ACP	0	5.69846e-13	0
FASC140ACP	0	5.69846e-13	0
FASC141ACP	0	-2.38742e-12	0
FASC160ACP	0	5.69846e-13	0
FASC161ACP	0	-2.38742e-12	0
FASC180ACP	0	-1.33049e-12	0
FASC181ACP	0	4.77685e-12	0
FASC200ACP	0	-1.65457e-12	0
FASm220	0	-3.30913e-12	0
FASm240	0	-3.30913e-12	0
FASm260	0	-3.30913e-12	0
FASm280	0	-3.30913e-12	0
FBA	0	9.80576	9.80576
FBA2	0	0	0
FBA3	0	9.80576	0
FCLT	0	-2.14745e-13	0
FE2abc	0.0210676	0.0210676	0.0210676
FE2abcpp	0	-2.14584e-12	0
FE2t4pp	0.0105338	0.0105338	0.0105338
FE3abcpp	0	0.0105338	0.0105338
FEROpp	0.00263346	0.00263346	0.00263346
FLDO	0	1000	0
FMNAT	6.09789e-05	6.09789e-05	6.09789e-05
FMNRx2	0	1000	0
FOLD3	0	2.79243e-12	0
FOMETRi	0	1000	0
FORt2	0	1000	0
FORt3	0	1000	0
FRUK	0	0	0
FTHFLi	0	4.17444e-13	0
FUM	0	18.1288	0
FUMt2r	-1000	10	-0.535351
G1PACT	0.0546896	0.0546896	0.0546896
G1SAT	0	3.63798e-12	0
G3PAT120	0	4.70823e-12	0
G3PAT140	0	4.70823e-12	0
G3PAT141	0	8.1446e-13	0
G3PAT160	0	9.05942e-13	0
G3PAT161	0	-6.26166e-13	0
G3PAT180	0	6.68798e-13	0
G3PAT181	0	2.72848e-12	0
G3PD1	-1000	1000	0
G3PD2	-1000	1000	0
G3PD6	0	39.7484	0
G3PEabcpp	0	1.7053e-13	0
G3PGabcpp	0	8.02997e-13	0
G3PT	0	5.22959e-12	0
G6PDA	0	-5.44953e-12	0
G6PDH2r	-1000	1000	0
G6PI	-1000	1000	0
G6PP	0	1.92912e-12	0
GALT	0	-6.72906e-13	0
GAPD	19.5439	19.5439	19.5439
GART	0.12037	0.12037	0.12037
GBBTNabc	0	8.31335e-12	0
GBBTNtex	3.26905e-13	0	0
GCALDD	0.000182937	0.000182937	0.000182937
GCCa	0	4.85903	0
GCCb	0	4.85903	0
GCCc	0	4.85903	0
GDPTPDP	0	-2.78533e-12	0
GF6PTA	0.0546896	0.0546896	0.0546896
GHMT2r	-4.85307	0.00596122	0.00596122
GK1	-999.938	1000	0.0616604
GK2	-999.938	1000	0
GLBRAN2	0	1000	0
GLCAASE3	0	-3.12306e-13	0
GLCabc	0	-1.0175e-11	0
GLCabcpp	0	-1.1255e-11	0
GLCP	0	-1.1255e-11	0
GLCP2	0	-1.1255e-11	0
GLCpts	0	10	10
GLCptspp	0	10	0
GLCS1	0	-1.1255e-11	0
GLCtex	0	10	0
GLCURT	0	-3.12306e-13	0
GLCURt2r	3.94018e-13	0	0
GLGC	0	-1.1255e-11	0
GLNS	0.495028	0.495028	0.495028
GLUabc	0	-1.00044e-11	0
GLUabcpp	0	-1.98952e-12	0
GLUCYS	0	-1.98952e-12	0
GLUDy	0.00150075	25.3269	0.00150075
GLUPRT	0.12037	0.12037	0.12037
GLUR	-0.0273448	-0.0273448	-0.0273448
GLUt4	0.171449	10	0.171449
GLUTRR	0	-1.78701e-12	0
GLUTRS	0	-1.78701e-12	0
GLYAT	0	1000	11.5944
GLYBabc	0	-7.95808e-13	0
GLYBt2r	1.71996e-12	0	0
GLYC3Pabcpp	4.13003e-13	1.69899e-12	0
GLYCDx	0	5.68434e-13	0
GLYCK	0	980.456	0
GLYCK2	0	980.456	0
GLYCL	0	4.85903	0
GLYCLTt2r	-0.000182937	-0.000182937	-0.000182937
GLYK	0	-1.22123e-11	0
GLYOX	0	1000	0
GLYt2r	0.281934	10	0.281934
GMPR	0	-6.25278e-12	0
GMPS2	0.0616604	0.0616604	0.0616604
GND	0	-3.47598e-11	0
GPDDA2	0	-2.637e-12	0
GPDDA4	0	8.79685e-13	0
GRTT	0.0273448	0.0273448	0.0273448
GRXR	0	0.0112116	0
GTHOr	-1000	1000	0.0902786
GTHPi	0	19.9575	0.0832802
GTHRDabc2pp	0	6.43041e-12	0
GTHRDabcpp	0	0	0
GTHRDHpp	0	0	0
GTHS	0	0	0
GTPCI	0.000182937	0.000182937	0.000182937
GTPDPK	0	0	0
GTPHs	0	0	0
GUAPRT	0	0	0
H2Ot	-1000	1000	0
H2Otex	-1000	999.995	-9.58153
H2Otpp	-999.995	1000	-9.57626
H2St	-9.97346	0	0
HACD1	0	333.333	0
HACD2	0	333.333	0
HACD3	0	333.333	0
HACD4	0	2.04636e-12	0
HACD5	0	2.04636e-12	0
HACD6	0	0	0
HACD7	-2.37144e-13	-1.45295e-12	0
HACD8	-2.37144e-13	0	0
HACD9	0	0	0
HADPCOADH3	0	9.91163	0
HCO3E	0.394193	0.394193	0.394193
HDCAt2pp	0	-2.01561e-12	0
HETZK	6.09789e-05	6.09789e-05	6.09789e-05
HEX1	0	-7.01306e-12	0
HEX4	0	-7.01306e-12	0
HEX7	0	-7.01306e-12	0
HEXt2rpp	-1.36779e-13	0	0
HG2abcpp	0	-7.01306e-12	0
HG2tex	-2.73559e-13	0	0
HGt	0	-7.01306e-12	0
HISabc	0.0259059	0.0259059	0.0259059
HISabcpp	0	0	0
HISt2rpp	-1.84741e-13	0	0
HMBS	0	-2.30926e-13	0
HMGCOARi	0.300793	0.300793	0.300793
HMGCOASi	0.300793	0.300793	0.300793
HMPK1	0	6.09789e-05	0
HMPK2	0	-3.50919e-12	0
HMPK3	0	6.09789e-05	6.09789e-05
HMPK4	0	6.09789e-05	0
HPPK	0	-3.35021e-12	0
HPPK2	0	-3.35199e-12	0
HPYRRx	0	980.456	0
HXPRT	0	-2.35476e-12	0
HYPOE	0	-1.22782e-11	0
IBTMr	-9.88279	0	0
ILEabc	0	-1.22782e-11	0
ILEabcpp	0	-1.72804e-11	0
ILEt2r	-1000	0.0794446	0.0794446
ILEt2rpp	-1.27898e-12	0	0
ILETA	-1.91847e-13	0	0
IMPC	-0.12037	-0.12037	-0.12037
IMPD	0.0616604	0.0616604	0.0616604
INOSR	-999.998	0.00150075	0.00150075
INS2D	0	1000	0
INSCR	0.00150075	0.00150075	0.00150075
INSH	0	-8.5898e-13	0
IOR2b	0	9.91163	0
IPDDI	0.0273448	0.0273448	0.0273448
IPDPS	0	0	0
ITCY	0	-2.27374e-12	0
K2L4Aabcpp	0	0	0
K2L4Aabctex	0	0	0
KAS13	0	-1.42109e-12	0
KAS14	0	-1.4011e-12	0
KAS15	0	-1.4011e-12	0
KAS16	0	-1.4011e-12	0
KAS17	0	-4.43379e-12	0
KAS2	0	-4.32032e-12	0
KAS7	0	-4.43312e-12	0
KAS8	0	-4.43312e-12	0
KAS_HP	0	-4.32032e-12	0
KAS_HP2	0	-4.43312e-12	0
KDOCT	0	0	0
KDOPP	0	0	0
KDOPS	0	-2.95586e-12	0
Kt2pp	0	59.6321	0.00947062
Kt2r	0.0150457	1000	0.0150457
Kt3pp	0	59.6227	0
Kt3r	0	999.985	0
LADGMDH	0	0	0
LALGP	0	0	0
LCARS	0	16.853	6.51664
LDH_L	-16.853	0	-6.51664
LEUabc	0	-1.53122e-12	0
LEUabcpp	0	-1.53122e-12	0
LEUt2r	0.123197	0.123197	0.123197
LEUt2rpp	0	0	0
LGTHL	0	1000	0
LIPAabcpp	0	-1.26747e-12	0
LIPAabctex	0	-1.26747e-12	0
LIPACabcpp	0	-1.26749e-12	0
LPADSS	0	-1.26749e-12	0
LPLIPAL1A181pp	0	-8.18012e-13	0
LPLIPAL1E120pp	0	1.4051e-12	0
LPLIPAL1G180pp	0	-1.50398e-13	0
LPLIPAL2E160	0	-6.38406e-13	0
LPLIPAL2E180	0	-1.12799e-12	0
LPLIPAL2G120	0	-9.52877e-13	0
LPLIPAL2G140	0	-6.7768e-13	0
LPLIPAL2G141	0	-8.46434e-13	0
LPLIPAL2G160	0	-1.37224e-12	0
LPLIPAL2G161	0	6.6927e-13	0
LPLIPAL2G181	0	9.375e-13	0
LSERDHr	-980.521	4.79406	-0.0649691
LYSabc	0	0.0938367	0.0938367
LYSabcpp	0	0.0938367	0
LYStex	0	0.0938367	0
MACCOAT	0	0	0
MACPD	0	1000	0
MALEI	0	7.94969	0.240558
MCOATA	0	1000	0
MCTP1App	0	-2.27318e-13	0
MCTP1Bpp	0	-2.87437e-13	0
MDDCP1pp	0	-2.27318e-13	0
MDDCP3pp	0	-2.22045e-13	0
MDDCP4pp	0	-2.22045e-13	0
MDDCP5pp	0	-2.87437e-13	0
MDDEP1pp	0	-2.27318e-13	0
ME1	0	18.1288	0
ME2	0	18.1288	0
MECDPDH	0	-1.16174e-12	0
MECDPS	0	-1.16174e-12	0
MEPCT	0	-1.16174e-12	0
METabc	0	0.0420861	0.0420861
METabcpp	0	0.0420861	0
METAT	6.09789e-05	6.09789e-05	6.09789e-05
METOX1s	0	19.9575	0
METOX2s	0	19.9575	0
METS	0	0	0
METS_1	0	0	0
METSOXR1	0	19.9575	0
METSOXR2	0	19.9575	0
METSR_R1	0	19.9575	0
METSR_R2	0	19.9575	0
METSR_S1	0	19.9575	0
METSR_S2	0	19.9575	0
METtex	0	0.0420861	0
MEVK1	0	0.300793	0
MEVK2	0	9.15101e-13	0
MEVK3	0	0.300793	0
MEVK4	0	0.300793	0.300793
MG2tex	0	-2.52187e-12	0
MG2uabcpp	0	-2.52187e-12	0
MGSA	0	-1.95755e-12	0
MGt5	-0.0242033	-0.0242033	-0.0242033
MI1PP	0.00150075	0.00150075	0.00150075
MI1PS	0.00150075	0.00150075	0.00150075
MLDEP2pp	0	-3.1225e-13	0
MLTGY1pp	3.15598e-13	-2.45306e-13	0
MLTGY2pp	0	-3.1225e-13	0
MN6PP	0	3.28981e-12	0
MNabc	0	9.52127e-13	0
MNt2pp	0.0107077	0.0107077	0.0107077
MNtex	0.0107077	0.0107077	0.0107077
MOAT	0	0	0
MOAT2	0	0	0
MOHMT	0.00150075	0.00150075	0.00150075
MPTG	0	1.14551e-13	0
MTHFC	6.09789e-05	6.09789e-05	6.09789e-05
MTHFD	-1000	6.09789e-05	6.09789e-05
MTHFD2i	0	1000	0
MTHFR	0	0	0
MTHFR2	0	0	0
MTHFR2_1	0	0	0
NAabcO	0	0	0
NACHY	0	7.94969	0.240558
NADDP	0	0	0
NADH10	0	39.7484	0
NADH17pp	0.00431506	39.7528	0.00431506
NADH7	0	39.7484	0
NADK	0	0	0
NADK1	0	1.45661e-13	0
NADK2	0	2.06571e-13	0
NADK3	0.001588	0.879921	0.001588
NADK4	0	0	0
NADK5	0	0	0
NADPHQR3	0	39.7484	0
NADPPPS	0	0.878333	0
NADS1	0	-1.32783e-13	0
NAt3_1	0.869927	1000	0.869927
NCTPPRT	-0.00336275	-0.00336275	-0.00336275
NDPK2	-989.835	0.434485	0
NDPK4	0.00433851	0.00433851	0.00433851
NFMLDF	0	7.94969	0.240558
NH4t	-1000	1000	0
NH4tex	-1000	1000	0
NH4tpp	-1000	1000	0
NI2abcpp	0	0	0
NI2tex	0.0100226	0.0100226	0.0100226
NI2uabcpp	0	0	0
NIabc	0	0	0
NICRNS	0	0	0
NMNAT	0.00336275	0.00336275	0.00336275
NMNHYD	0	0	0
NNAM	0	0	0
NNATr	0	0	0
NT5C	0	0	0
NTD1	0	0	0
NTD10	0	0	0
NTD11	0	0	0
NTD12	0	0	0
NTD2	0	0	0
NTD3	0	0	0
NTD4	0	0	0
NTD5	0	0	0
NTD6	0	0	0
NTD7	0	0	0
NTD8	0.00424785	0.88258	0.00424785
NTD9	0	6.39488e-13	0
NTP1	0	0	0
NTP10	0	-2.6823e-13	0
NTP3	0	1.52149e-13	0
NTP5	0	0	0
NTPP1	0	0	0
NTPP10	0	0	0
NTPP11	0	0	0
NTPP2	0	0	0
NTPP3	0	0	0
NTPP4	0	0	0
NTPP5	0	0	0
NTPP6	0	0	0
NTPP7	0	0	0
NTPP8	0	0	0
NTPP9	0	0	0
O2t	0.125779	20	0.727173
O2tpp	-0.00263346	-0.00263346	-0.00263346
OBTFL	0	0	0
OCBT	-1000	1000	-0.425351
OCDCAt2pp	0	0	0
OCDCEAt2pp	0	0	0
OIVD1r	0	52.1885	0
OIVD2	0	9.88279	0
OIVD3	0	52.1885	0
OMPDC	0.0832802	0.0832802	0.0832802
ORNabc	0	5.13367e-13	0
ORNabcpp	0	10	0
ORNt	-9.91912	0	-0.425351
ORNTAC	-1000	1000	0
ORNTAC_1	-1000	1000	0
ORPT	-0.0832802	-0.0832802	-0.0832802
PA120abcpp	0	2.56684e-13	0
PA140abcpp	0	2.56684e-13	0
PA141abcpp	0	-1.5099e-13	0
PA160abcpp	0	2.56684e-13	0
PA161abcpp	0	2.56684e-13	0
PA180abcpp	0	2.56684e-13	0
PA181abcpp	0	0	0
PACt1	2.04636e-12	0	0
PACt2r	0	7.70051e-13	0
PACt3	-1.7053e-11	0	0
PANTS	0.00150075	0.00150075	0.00150075
PAPA120pp	0	2.56684e-13	0
PAPA140pp	0	2.56684e-13	0
PAPA141pp	0	2.56684e-13	0
PAPA160pp	0	2.56684e-13	0
PAPA161pp	0	2.56684e-13	0
PAPA180pp	0	2.56684e-13	0
PAPPT3	0.0273448	0.0273448	0.0273448
PAPSR	0	0	0
PC	0.394193	0.394193	0.394193
PDH	0	52.1885	12.545
PDHa	0	52.1885	0
PDHbr	0	52.1885	0
PDHcr	0	52.1885	0
PDIMAS	0	0	0
PDIMAT	0	0	0
PDXPP	0	1.47438e-13	0
PE120abcpp	0	0	0
PE140abcpp	0	0	0
PE141abcpp	0	0	0
PE160abcpp	0	0	0
PE161abcpp	0	0	0
PE180abcpp	0	0	0
PE181abcpp	0	0	0
PETNT181pp	0	0	0
PFK	0	9.80576	9.80576
PFL	0	33.9466	0
PFOR	0	0.00724253	0.00302928
PG120abcpp	0	2.55795e-13	0
PG140abcpp	0	0	0
PG141abcpp	0	0	0
PG160abcpp	0	0	0
PG161abcpp	0	0	0
PG180abcpp	0	0	0
PG181abcpp	0	0	0
PGAMT	-0.0546896	-0.0546896	-0.0546896
PGI	9.9985	9.9985	9.9985
PGK	-19.5439	-19.5439	-19.5439
PGL	0	2.32925e-13	0
PGM	-1000	980.456	-19.5439
PGM_1	-980.456	1000	0
PGMT	0	0	0
PGP120abcpp	0	0	0
PGP140abcpp	0	0	0
PGP141abcpp	0	0	0
PGP160abcpp	0	0	0
PGP161abcpp	0	0	0
PGP180abcpp	0	0	0
PGP181abcpp	0	0	0
PGPP120pp	0	0	0
PGPP140	0	0	0
PGPP140pp	0	0	0
PGPP141	0	0	0
PGPP141pp	0	0	0
PGPP160pp	0	0	0
PGPP161	0	0	0
PGPP161pp	0	0	0
PGPP180pp	0	0	0
PGPP181pp	0	0	0
PGSA120	0	0	0
PGSA140	0	0	0
PGSA141	0	0	0
PGSA160	0	0	0
PGSA161	0	0	0
PGSA180	0	0	0
PGSA181	0	0	0
PHACOAOR	0	9.91163	0
PHEMEabcpp	0	1.66978e-13	0
PHEMEtiex	0	1.66978e-13	0
PHETA1	0	9.91163	0
PHETHPTOX	0.0377074	9.94934	0.0377074
PHTHDLS	0	0	0
PHTHS	0	0	0
PIt7	0.241355	0.241355	0.241355
PIt7ipp	0	0	0
PLCD	0	0	0
PLIPA1E140pp	0	0	0
PLIPA1E141pp	0	0	0
PLIPA1E160pp	0	0	0
PLIPA1E161pp	0	0	0
PLIPA1E180pp	0	0	0
PLIPA1G120pp	0	0	0
PLIPA1G140pp	0	0	0
PLIPA1G141pp	0	0	0
PLIPA1G160pp	0	0	0
PLIPA1G161pp	0	0	0
PLIPA1G180pp	0	0	0
PLIPA1G181pp	0	0	0
PLIPA2A181pp	0	0	0
PLIPA2E120pp	0	0	0
PLIPA2G180pp	0	0	0
PLPS	6.09789e-05	6.09789e-05	6.09789e-05
PMEVK	0.300793	0.300793	0.300793
PMPK	6.09789e-05	6.09789e-05	6.09789e-05
PNP	0	0	0
PNTK	0.00150075	0.00150075	0.00150075
POR5	0	0.00724253	0.00421326
PPA	0	0.878333	0.878333
PPAKr	0	1000	0
PPBNGS	0	0	0
PPCDC	0.00150075	0.00150075	0.00150075
PPCOAC	0	0	0
PPM	-1.95399e-13	0	0
PPM2	0	0	0
PPNCL	0	0	0
PPNCL2	0	0	0
PPPGO	0	0	0
PRAGSr	0.12037	0.12037	0.12037
PRAIS_1	0.12037	0.12037	0.12037
PRASCSi	0.12037	0.12037	0.12037
PREPHACPH	0	0	0
PREPTHS	0	0	0
PRFGS	0	0.12037	0
PRFGS_1	0	0.12037	0.12037
PROabc	0	0	0
PROt2r	-999.07	0.060447	0.060447
PROt4	0	999.13	0
PRPPS	0.207013	0.207013	0.207013
PSD120	0	0	0
PSD160	0	0	0
PSD180	0	0	0
PSD181	0	0	0
PSSA120	0	0	0
PSSA160	0	0	0
PSSA180	0	0	0
PSSA181	0	0	0
PTA2	0	1000	0
PTAr	-2.61124e-13	0	0
PTPATi	0.00150075	0.00150075	0.00150075
PTRCabcpp	0	10	0
PUNP1	-2.66454e-13	0	0
PUNP2	-1.43653e-13	1.71112e-13	0
PUNP3	0	1.04955e-13	0
PUNP4	-2.31815e-13	0	0
PUNP6	0	0	0
PYAM5PO	0	19.8742	0
PYDAMK	0	2.20268e-13	0
PYDXK	0	2.20268e-13	0
PYDXNK	0	2.20268e-13	0
PYDXPP	0	2.20268e-13	0
PYK	0	989.969	9.07854
PYK5	0	989.969	0
PYNP1	0	5.11591e-12	0
PYNP2r	0	-1.23919e-11	0
PYRDOX	0	7.94969	0.240558
PYRZAM	0	7.94969	0.240558
R5PP	0	-2.27374e-13	0
RBFK	6.09789e-05	6.09789e-05	6.09789e-05
RBK	0	-2.27374e-13	0
RDXR	0	39.7484	0
RHCCE	0	-2.9618e-13	0
RIBabc	0	1.13687e-12	0
RIBabc1	0	1.13687e-12	0
RIBabcpp	0	7.95808e-13	0
RIBFLVt2	0.000121958	0.000121958	0.000121958
RIBtex	0	7.95808e-13	0
RNDR1	0	0.00421326	0
RNDR1b	0	0.00421326	0
RNDR2	0	0.00265985	0.00265985
RNDR2b	0	0.00265985	0
RNDR3	0	9.60121e-12	0
RNDR3b	0	9.60121e-12	0
RNDR4	0	0.00433851	0.00433851
RNDR4b	0	0.00433851	0
RNF	0	52.1885	0
RNTR1	0	0.00421326	0
RNTR1c	0	0.00421326	0
RNTR1c2	0	0.00421326	0.00421326
RNTR2	0	-4.99286e-12	0
RNTR2c	0	-4.4538e-13	0
RNTR2c2	0	-2.46329e-11	0
RNTR3	0	0.00302928	0
RNTR3c	0	0.00302928	0.00302928
RNTR3c2	0	0.00302928	0
RNTR4	0	-6.70752e-12	0
RNTR4c	0	-1.69906e-11	0
RNTR4c2	0	-3.5707e-12	0
ROO	0	19.8742	0
RPE	-0.13805	-0.13805	-0.13805
RPI	-0.13805	-0.13805	-0.13805
SADT	0	-6.00922e-13	0
SADT2	0	-1.77484e-12	0
SBTPD	0	-4.54747e-12	0
SCYSSL_1	0	19.9717	0.00699837
SDPDS	0	18.7368	0
SDPTA	-18.7368	0	0
SERASr	0	-7.95808e-13	0
SERD_D	0	1000	0
SLCYSS	0	19.9717	0.00699837
SO4tex	0	0.00612373	0
SPMDabc	0	-1.56319e-13	0
SPMDabcpp	0	0	0
SPMDt3	0	-1.56319e-13	0
SPMDt3pp	0	0	0
SPTc	0	980.456	0
SSALy	0	18.7368	0
St	-9.97346	0	-0.618195
SUCCt2r	-1000	0	-0.644738
SULabc	0	0.00612373	0.00612373
SULabcpp	0	0.00612373	0
SULRi	0	-8.18443e-13	0
T2DECAI	0	-1.7053e-12	0
TALA	-9.87478	-0.0690248	-0.0690248
TDSK	0	0	0
THDPS	0	18.7368	0
THFAT	0	1000	0
THIORDXi	0	19.9575	0
THMabc	6.09789e-05	6.09789e-05	6.09789e-05
THMDP	0	1.08741e-12	0
THRA2i	0	1000	11.5944
THRabc	0.0693702	0.0693702	0.0693702
THRabcpp	0	-4.54747e-12	0
THRAi	0	-4.59865e-12	0
THRD_L	0	0	0
THRt2rpp	0	0	0
TKT1	-0.0690248	-0.0690248	-0.0690248
TKT2	-0.0690248	-0.0690248	-0.0690248
TMDK1	0	-4.20641e-12	0
TMDS	0.00433851	0.00433851	0.00433851
TMN	6.09789e-05	6.09789e-05	6.09789e-05
TMPK	6.09789e-05	6.09789e-05	6.09789e-05
TMPPP	6.09789e-05	6.09789e-05	6.09789e-05
TPI	9.80726	9.80726	9.80726
TRDR	0	19.9717	0
TRPt2r	0.0155436	0.0155436	0.0155436
TTDCAt2pp	0	-1.13687e-12	0
U23GAAT	0	0	0
UAAGDS	0.0273448	0.0273448	0.0273448
UAG2EMA	0	1.47338e-12	0
UAGAAT	0	0	0
UAGCVT	0.0273448	0.0273448	0.0273448
UAGDP	0.0546896	0.0546896	0.0546896
UAGPT3	0.0273448	0.0273448	0.0273448
UAMAGS	0.0273448	0.0273448	0.0273448
UAMAS	0.0273448	0.0273448	0.0273448
UAPGR	0.0273448	0.0273448	0.0273448
UDCPDP	0.0273448	0.0273448	0.0273448
UDPDPS	0.0273448	0.0273448	0.0273448
UDPGD	0	-8.06161e-13	0
UGLT	0	0	0
UGMDDS	0.0273448	0.0273448	0.0273448
UHGADA	0	0	0
UMPK	0.110625	0.110625	0.110625
UPP3S	0	0	0
UPPDC1	0	0	0
UPPRT	0	0	0
URAt	-1000	0	0
URAt2	0	1000	0
URIDK2r	-0.00433851	-0.00433851	-0.00433851
URIH	0	0	0
URIK1	0	0	0
URIK2	0	-1.29396e-13	0
URIK3	0	1.63758e-13	0
USHD	0	0	0
VALabc	0	1.2923e-13	0
VALabcpp	0	0	0
VALt2r	0.117214	10	0.117214
VALt2rpp	-1.27898e-13	0	0
VALTA	0.00150075	9.88429	0.00150075
VOR1b	-52.1885	0	0
VOR3b	-9.91163	52.1885	0
XPPT	0	0	0
XTSNH	0	0	0
ZN2abcpp	0	1.95399e-13	0
ZNabc	0.00899358	0.00899358	0.00899358
ZNabcpp	0	1.95399e-13	0
EX_12ppd__S_e	0	16.853	6.51664
EX_glc__D_e	-10	-10	-10
EX_h2o_e	-10	23.7061	9.58153
EX_h_e	0	1000	0
EX_leu__L_e	-0.123197	-0.123197	-0.123197
EX_LalaDgluMdap_e	0	0	0
EX_4abz_e	-0.000182937	-0.000182937	-0.000182937
EX_ala__L_e	-10	50.8737	0
EX_cl_e	-0.0165927	-0.0165927	-0.0165927
EX_acald_e	0	72.3896	11.5944
EX_pi_e	-0.241355	-0.241355	-0.241355
EX_ribflv_e	-0.000121958	-0.000121958	-0.000121958
EX_nh4_e	0	56.5873	0
EX_ala__D_e	0	60.8737	0
EX_gly_e	-10	-0.281934	-0.281934
EX_thr__L_e	-0.0693702	-0.0693702	-0.0693702
EX_arg__L_e	-10	-0.0808837	-0.506235
EX_anhgm_e	0	0	0
EX_lys__L_e	-0.0938367	-0.0938367	-0.0938367
EX_orn_e	0	9.91912	0.425351
EX_k_e	-0.0150457	-0.0150457	-0.0150457
EX_pro__L_e	-0.060447	-0.060447	-0.060447
EX_ca2_e	-0.0146779	-0.0146779	-0.0146779
EX_mg2_e	-0.0242033	-0.0242033	-0.0242033
EX_mn2_e	-0.0107077	-0.0107077	-0.0107077
EX_cobalt2_e	-0.00998183	-0.00998183	-0.00998183
EX_zn2_e	-0.00899358	-0.00899358	-0.00899358
EX_succ_e	0	18.7368	0
EX_for_e	0	33.7061	0
EX_lipa_cold_e	0	0	0
EX_co2_e	-0.212269	77.3655	13.0058
EX_cu2_e	-0.00925725	-0.00925725	-0.00925725
EX_o2_e	-20	-0.125779	-0.727173
EX_glu__L_e	-10	-0.171449	-0.171449
EX_lac__D_e	0	0	0
EX_ser__D_e	0	49.8857	0.373972
EX_enlipa_e	0	0	0
EX_etha_e	0	0	0
EX_fe2_e	-0.0210676	-0.0210676	-0.0210676
EX_fum_e	-10	8.12877	0.419638
EX_glcur_e	0	0	0
EX_glyclt_e	0.000182937	0.000182937	0.000182937
EX_h2s_e	0	9.97346	0
EX_pheme_e	0	1.84741e-13	0
EX_his__L_e	-0.0259059	-0.0259059	-0.0259059
EX_ile__L_e	-0.0794446	-0.0794446	-0.0794446
EX_kdo2lipid4_e	0	0	0
EX_lipa_e	0	0	0
EX_met__L_e	-0.0420861	-0.0420861	-0.0420861
EX_pdima_e	0	0	0
EX_so4_e	-0.00612373	-0.00612373	-0.00612373
EX_trp__L_e	-0.0155436	-0.0155436	-0.0155436
EX_val__L_e	-10	-0.117214	-0.117214
EX_rib__D_e	0	0	0
EX_s_e	0	9.97346	0.618195
EX_thm_e	-6.09789e-05	-6.09789e-05	-6.09789e-05
EX_ura_e	0	0	0
SK_5drib_c	0	0	0
SK_hmfurn_c	0	0	0
Growth	0.282365	0.282365	0.282365
ATPM	0	0	0
PNAP3Glc	-2.13163e-13	0	0
6PHBG2	-1000	1000	0
PNAP3Sor	-2.13163e-13	0	0
GTPH0_dpm	0	-1.45391e-13	0
PSUDS	-1000	505.93	-7.71967
SER_AD_dpm	-1000	4.79406	-0.438941
PGGPGH_dpm	-1000	0	0
GLYOX3	-1000	0	0
AAMMPAH_dpm	-9.6531	1000	0.438941
HEPTDPS_dpm	-1000	0	0
NTPTP1	-0.88258	-0.00424785	-0.00424785
ACOAD4	-3.39506e-13	0	0
DSERDHr	-4.79406	980.521	0.0649691
PFK_4	0	9.80576	0
6PHBG	-1000	1000	0
AB6PGH_1	-1000	1000	0
G6PBDH	-1000	1000	0
SBTD_D2	1.56097e-13	2.7045e-12	0
GLYCLa	0	4.85903	0
GLYCLc	0	4.85903	0
TMN_c	-1000	9.6531	-0.438941
HEXTT	0	1000	0
YUMPS	-505.93	1000	7.71967
EX_cys__L_e	-10	-0.0265431	-0.644738
EX_phe__L_e	-10	-0.0883677	-0.0883677
EX_na1_e	-0.025588	-0.025588	-0.025588
EX_ni2_e	-0.0100226	-0.0100226	-0.0100226
EX_nac_e	-7.95305	-0.00336275	-0.243921
NACt	0.00336275	7.95305	0.243921
NMNDA	-0.00336275	-0.00336275	-0.00336275
FOLR2	0	1000	0
THFOR2	-999.995	1000	0
CD2t4pp	-2.20268e-13	59.6321	0
COBALTt4pp	-0.00998183	-0.00998183	-0.00998183
CRNabcpp	0	-1.0163e-12	0
FE2Gabcpp	0	-1.08125e-12	0
FE3Gabcpp	0	0.0105338	0
LCARR	-1000	1000	12.3174
MNabc_1	0	1.78346e-12	0
NI2t4pp	-0.0100226	-0.0100226	-0.0100226
ZN2t4pp	-2.32525e-12	1.49569e-12	0
PPDOy	-1000	1000	-12.3174
F6PA	-2.224e-12	9.80576	0
MMSAD3	0	2.54433e-12	0
OCBT_1	-1000	1000	0
PYK2	0	989.969	0.434485
UM3PL	0	2.27374e-13	0
FAO10	0	-5.71682e-12	0
FAO11	0	9.85249e-13	0
FAS80_L	-333.333	5.11591e-13	0
PGPP120	2.53886e-12	7.88064e-13	0
GLYCLb	0	4.85903	0
PPTT	0	1000	0
GGTT	0	1000	0
FRTT	0	1000	0
FAO3	0	2.95586e-12	0
LCADi	-16.853	0	-6.51664
3M2OPLOXRD	-52.1885	9.91163	0
BKDC1	-52.1885	9.91163	0
UM4PL	0	2.84217e-12	0
UM4PCP	0	2.84217e-12	0
ADK4	3.91037e-12	989.969	0
GLDBRAN2	1.07228e-11	1000	0
MYCTR	-1000	1000	0
MYCTR2	-1000	1000	0
PPNCL3	0.00150075	0.00150075	0.00150075
SSCOARy	0	18.7368	0
ACODA	0	-3.18323e-12	0
PheFumT	0	10	0.0883677
PheSuccT	0	10	0
Sink_mql8	2.73448e-05	2.73448e-05	2.73448e-05
CysFumT	0	10	0
CysSuccT	0	10	0.644738
EX_26dap__M_e	-0.0273448	-0.0273448	-0.0273448
26dapFumT	0	0.0273448	0.0273448
26dapSuccT	0	0.0273448	0
IleFumT	0	1000	0
IleSuccT	0	1000	0
NAMNPP	0	1.27702e-11	0
EX_tyr__L_e	0	9.91163	0
TYRt2r	-9.91163	0	0

## Sheet: fluxes_SA
	minimum	maximum	flux
10M3HDHL	0.00775692	0.00775692	0.00775692
10M3OACPO	0.148011	0.148011	0.148011
10M3OUO	0.00775692	0.00775692	0.00775692
10MDOD	0.148011	0.148011	0.148011
10MTDAO	0.148011	0.148011	0.148011
10MTU2A	0.00775692	0.00775692	0.00775692
10MUAM	0.00775692	0.00775692	0.00775692
11M3ODO	0.0457321	0.0457321	0.0457321
11MDAMCA	0.0457321	0.0457321	0.0457321
11MHDOD	0.0457321	0.0457321	0.0457321
11MTRDOC	0.0457321	0.0457321	0.0457321
12M3HTDH	0.148011	0.148011	0.148011
12M3HTHL	0.00775692	0.00775692	0.00775692
12M3OXOT	0.00775692	0.00775692	0.00775692
12M3TDA	0.148011	0.148011	0.148011
12MTACPM	0.00627299	0.00627299	0.00627299
12MTT2E	0.00775692	0.00775692	0.00775692
12TTACA	0.148011	0.148011	0.148011
ACALD	-30.8661	0	0
3OAS120_2	0.0207301	0.0207301	0.0207301
13M3HTDAHL	0.0457321	0.0457321	0.0457321
13M3OTDAO	0.0457321	0.0457321	0.0457321
13MTDAM	0.0257665	0.0257665	0.0257665
13MTTDAO	0.0457321	0.0457321	0.0457321
14M3HDEC	0.0540287	0.0540287	0.0540287
ACALDt	4.44533e-13	0	0
14M3HPAHL	0.00627299	0.00627299	0.00627299
14M3OHO	0.0540287	0.0540287	0.0540287
14M3OP	0.00627299	0.00627299	0.00627299
14MHDAAD	0.0128158	0.0128158	0.0128158
14MTACPM	0.00238329	0.00238329	0.00238329
14MTHEAO	0.0540287	0.0540287	0.0540287
14MTP2EA	0.00627299	0.00627299	0.00627299
15M3HEXDA	0.0257665	0.0257665	0.0257665
3OAS140	0	0.0207301	0.0207301
3OAS160_2	0.0202804	0.0202804	0.0202804
3OAS200	0.00746463	0.00746463	0.00746463
3OAS60	0.0207378	0.0207378	0.0207378
3OAS80_2	0.0207378	0.0207378	0.0207378
3OXDAM	0.0174025	0.0174025	0.0174025
4ISOHELS	0.148011	0.148011	0.148011
4M3G3P	0.00775692	0.00775692	0.00775692
4M3OHAT	0.148011	0.148011	0.148011
4M3OPAO	0.00775692	0.00775692	0.00775692
4M3OXHA	0.148011	0.148011	0.148011
4METPAC	0.00775692	0.00775692	0.00775692
4MHEAMA	0.148011	0.148011	0.148011
4MTHACP	0.148011	0.148011	0.148011
15M3OHAO	0.0257665	0.0257665	0.0257665
15MHDAAD	0.00804921	0.00804921	0.00804921
15MTHACP	0.0257665	0.0257665	0.0257665
16M3HDEC	0.0128158	0.0128158	0.0128158
16M3HPAHL	0.00238329	0.00238329	0.00238329
4MTRPE	0.00775692	0.00775692	0.00775692
ACCOAC	1.28675	1.28675	1.28675
5DOAN	0.00230283	0.00230283	0.00230283
5M3HHAL	0.0457321	0.0457321	0.0457321
5MET3OH	0.0457321	0.0457321	0.0457321
5MHACC	0.0457321	0.0457321	0.0457321
5MTH2EO	0.0457321	0.0457321	0.0457321
6M3HHL	0.00775692	0.00775692	0.00775692
16M3OHO	0.0128158	0.0128158	0.0128158
16M3OP	0.00238329	0.00238329	0.00238329
16MTHEAO	0.0128158	0.0128158	0.0128158
16MTP2EA	0.00238329	0.00238329	0.00238329
17M3HDEC	0.00804921	0.00804921	0.00804921
17M3OHO	0.00804921	0.00804921	0.00804921
17MTHEAO	0.00804921	0.00804921	0.00804921
6M3HOAHL	0.148011	0.148011	0.148011
6M3OHAO	0.00775692	0.00775692	0.00775692
6M3OXO	0.148011	0.148011	0.148011
6MHACPA	0.00775692	0.00775692	0.00775692
6MOAMCA	0.148011	0.148011	0.148011
6MTHAO	0.00775692	0.00775692	0.00775692
6MTR2EO	0.148011	0.148011	0.148011
ACGAMT	0.0208418	0.0208418	0.0208418
ACGApts	1.02585e-13	0	0
ACGAptsw	0	0	0
6PHBG	-999999	999997	0
6PHBG2	-999997	999999	0
7M3HOACPL	0.0457321	0.0457321	0.0457321
7M3ODO	0.0457321	0.0457321	0.0457321
7MOACA	0.0457321	0.0457321	0.0457321
7MTROCAC	0.0457321	0.0457321	0.0457321
2A4H6ET	0.00114118	0.00114118	0.00114118
2ACLMM	0	2.11492e-10	0
2MACPT	0.148011	0.148011	0.148011
2MPCAC	0.00775692	0.00775692	0.00775692
8M3HDAL	0.148011	0.148011	0.148011
8M3HNAHL	0.00775692	0.00775692	0.00775692
2MPCTF	0.148011	0.148011	0.148011
ACGK_1	0	1.32843e-10	0
8M3OAO	0.148011	0.148011	0.148011
8M3ONO	0.00775692	0.00775692	0.00775692
ACGS	0	2.08296e-10	0
8MDAM	0.148011	0.148011	0.148011
SEPHCHCS	0.0126305	0.0126305	0.0126305
SHCHCS3	0.0126305	0.0126305	0.0126305
8METNO	0.00775692	0.00775692	0.00775692
3A2OA	0	3.67116e-10	0
8MNAMC	0.00775692	0.00775692	0.00775692
ACHBS	0.828084	0.828084	0.828084
8MT2ACP	0.148011	0.148011	0.148011
9M3HDL	0.0457321	0.0457321	0.0457321
3GMPtex_1	-1.38713e-11	0	0
3HACPH	0.0207378	0.0207378	0.0207378
9M3OXPA	0.0457321	0.0457321	0.0457321
ACKr	0.207203	0.207203	0.207203
9MDACP	0.0457321	0.0457321	0.0457321
9MDAM	0.0457321	0.0457321	0.0457321
ACLDC	0	1.78561e-10	0
AACLAM	0	2.08439e-10	0
ACLS_a	0	34.8388	0
AACTOOR	0	2.79059e-10	0
3HAD100	0.0207301	0.0207301	0.0207301
3HAD120	0.0207301	0.0207301	0.0207301
3HAD140	0.0207301	0.0207301	0.0207301
ACLS_b	-2.11301e-10	0	0
3HAD160_2	0.0202804	0.0202804	0.0202804
ACACT1r	0.61768	0.61768	0.61768
3HAD200	0.00746463	0.00746463	0.00746463
ACLS_d	-2.11301e-10	34.8388	0
3HAD60	0.0207378	0.0207378	0.0207378
3HAD80_2	0.0207378	0.0207378	0.0207378
3HAOR	0.0174025	0.0174025	0.0174025
ACM6PH	0	1.98958e-12	0
3HOXTPP	-0.0207378	-0.0207378	-0.0207378
AGMT	0.0851278	15.7308	0.0851278
AGPAT	0.111115	0.111115	0.111115
3MBCOT	0.0457321	0.0457321	0.0457321
ACMAA	0	1.98874e-12	0
3METHMCAC	0.0457321	0.0457321	0.0457321
AGPR	-2.4869e-13	0	0
3NUCLE4	0	0	0
3OAR100	0.0207301	0.0207301	0.0207301
3OAR120_2	-0.0207301	-0.0207301	-0.0207301
AH6PI	5.11739e-06	5.11739e-06	5.11739e-06
3OAR140	0	0.0207301	0.0207301
AICART	0.706834	0.706834	0.706834
3OAR160_2	-0.0202804	-0.0202804	-0.0202804
3OAR200	0.00746463	0.00746463	0.00746463
3OAR60	0.0207378	0.0207378	0.0207378
3OAR80_2	-0.0207378	-0.0207378	-0.0207378
3OAS100	0.0207301	0.0207301	0.0207301
ACOAM	0	4.10338e-13	0
ACOATA	2.32703e-13	0.0207378	0.0207378
AIRCr	1.57985e-13	0	0
ACODA	0	3.91021e-13	0
AIRC2	0	0.706941	0
ACONTa	0	0	0
AIRC3	-0.706941	0	0
AIRC4	0	0.706941	0.706941
ACONTb	0	-1.91847e-13	0
AKGDH	12.3806	12.3806	12.3806
ACOTA	-2.4869e-13	0	0
AKP1_2	0	0.00114118	0.00114118
ALAALAr	0.318347	0.318347	0.318347
ACPAL	0.143319	0.143319	0.143319
ALAD_L	0	999997	0
ANHMKw	0	3.09169e-12	0
ANPRT	0	-2.74972e-12	0
ANS	0	3.28943e-09	0
ACPS1_1	0.196896	0.196896	0.196896
ALAR	-999998	-1.40035	-1.40035
AOBUTDs	0	-1.78538e-10	0
AOXSr	5.11739e-06	5.11739e-06	5.11739e-06
ALATA_D	-999999	-1.86205	-1.86205
ACPpds	0	-4.44752e-11	0
ALATRS	1.08395	1.08395	1.08395
ACS_1	0	-1.32921e-10	0
THPAT	0	-8.50235e-11	0
ACYP_3	0	-1.32943e-10	0
ACtr	3.6802e-08	0	0
ADA	0	-4.45022e-11	0
ALCD1	5.11739e-06	5.11739e-06	5.11739e-06
ALCD19	-0.00734305	0	0
APRAUR	0	-5.66458e-12	0
ALCD2ir	1.47297	32.3391	1.47297
ALDD2x	0	-1.33767e-10	0
ADCL	0.00114118	0.00114118	0.00114118
ADCS	0.00114118	0.00114118	0.00114118
ARGDr	0.621245	16.2669	9.67996
ARGDC	0.0851278	15.7308	0.0851278
ADK1	-999999	999999	12.3728
ALKP_1	0	-7.95177e-09	0
ARGN	-6.58695	9.05872	0
ARGORNt7	-10	5.64567	-3.41305
ARGSL	0	-5.71753e-09	0
ARGSS2	0	-5.71753e-09	0
AMANAPEr	0	-1.99145e-09	0
AMANK_1	0	-1.99145e-09	0
ARGTRS	0.234911	0.234911	0.234911
AMAOTr	5.11739e-06	5.11739e-06	5.11739e-06
ADK3	-999999	999998	0
ARGt5r	4.35433	20	13.413
ASAD_1	3.23466	3.23466	3.23466
AMPAH	0	5.68318e-10	0
ADK4	-999999	999999	0
ADKd	-999999	999999	0.0824737
ASP1DC	0.198486	0.198486	0.198486
ASPCT_2	0.621245	0.621245	0.621245
ASPK	3.23466	3.23466	3.23466
ADNUC	0	-2.23149e-10	0
ASPTA	-6.30708	-6.30708	-6.30708
ASPTRA	0.505551	0.505551	0.505551
ASPTRS	0.559129	0.559129	0.559129
ASPTRS2	0.505551	0.505551	0.505551
ASPabc	0	-2.23149e-10	0
ASPt2r	0	-5.36055e-10	0
ADPRDP_1	0	-3.72291e-11	0
r1143	0	-5.36057e-10	0
ADPT	0	-1.11678e-10	0
BTDD_RR	-6.72042e-09	0	0
ANS2	-1.06643e-09	-2.20235e-11	0
ATPM	0	-2.23149e-10	0
ADSL1r	0.481076	0.481076	0.481076
ATPPRT	0	-5.18077e-11	0
BTS3r	1.53e-09	0	0
ATPS4r_1	35.1607	35.1607	35.1607
ADSL2r	0.706938	0.706938	0.706938
BTS4	0	-1.15944e-10	0
ADSS	0.481076	0.481076	0.481076
BTS5	5.11892e-06	5.11739e-06	5.11739e-06
BIOMASS_CELLWALL	2.55869	2.55869	2.55869
BGLK_1	-4.35364e-10	0	0
AGDC	9.7092e-10	-7.44205e-11	0
BPNT_1	0.196896	0.196896	0.196896
CYSGL	0	-2.23783e-10	0
BIOMASS_DNA_1	2.55869	2.55869	2.55869
BIOMASS_LIPIDS_wild_type	2.55869	2.55869	2.55869
BIOMASS_MeasuredSOLUTES_CDMG	2.55869	2.55869	2.55869
BIOMASS_OtherSOLUTES_wild_type	2.55869	2.55869	2.55869
BIOMASS_PROTEIN_1	2.55869	2.55869	2.55869
BIOMASS_RNA_1	2.55869	2.55869	2.55869
CYSS	0	-2.23111e-10	0
CYSTL	0.207203	0.207203	0.207203
AGMHw	0	-1.78102e-12	0
CYSTRS	0.0536836	0.0536836	0.0536836
CYSabc	0	-3.83253e-10	0
CYSt2r	0.461361	0.461361	0.461361
CAT	-1.06567e-09	-1.4931e-10	0
CBMKr2	0	-2.23149e-10	0
CBPS_1	0	-7.44902e-11	0
CYStec	-2.30963e-09	0	0
DHPPDA	0	-9.49033e-12	0
CYTB_B2	39.9905	39.9905	39.9905
CYTD	0	0.0879641	0.0382911
CYTDK1_1	0	999999	0
CDDTPP	-999999	999999	0
CYTDK2_1	0	999999	0
DHPS2	0.00114118	0.00114118	0.00114118
CYTK1	1.22722	1.31518	1.27689
CHCOAL_1	5.11739e-06	5.11739e-06	5.11739e-06
CYTK11_1	-999999	999999	-0.0382911
CYTK2	-4.25982e-06	-4.2807e-06	-4.2807e-06
Cut1	0	-2.48715e-08	0
DHQS_2	0.209556	0.209556	0.209556
DACTPP	0	999999	0
DADK	-999999	999999	0
CHORM	0.195214	0.195214	0.195214
DADNK_1	0	-9.55307e-09	0
DHQTi	0.209556	0.209556	0.209556
CHORS_1	0.209556	0.209556	0.209556
CITDAPPD	0	-6.7766e-10	0
DADNt2	0	0	0
CITDAPPS	0	0	0
DAGK	0.131763	0.131763	0.131763
DAPADHL	0	0	0
CITL	0	2.75557e-13	0
CLPNS_MRSA	0.00734305	0.00734305	0.00734305
Clt	0.0126707	0.0126707	0.0126707
DAPDA	0	1.56319e-13	0
DAPDC	0	7.72826e-13	0
DAPE	0	7.72826e-13	0
DATPHs	1.27491e-05	1.27491e-05	1.27491e-05
CO2t	-93.6341	-27.9785	-28.0636
COBALTt5	0	-1.61648e-13	0
DAUPP	0	-3.71481e-13	0
DB4PS	0	0	0
COabc	0	-1.61648e-13	0
DBTS	5.11739e-06	5.11739e-06	5.11739e-06
DCMPDA	0	0	0
DCPP	0	999999	0
CPP3FC	0.00114118	0.00114118	0.00114118
DCYTD	0	4.49779e-09	0
DCYTt2	0	0	0
CPP3O1	0.00114118	0.00114118	0.00114118
CS	0	1.20278e-08	0
DINSt2	0	0	0
DDPA_1	0.209556	0.209556	0.209556
DGDCGTR	0.00876103	0.00876103	0.00876103
DMATT	0.0611606	0.0611606	0.0611606
CTPS1	0.219835	0.307799	0.258127
CTPS2	0	6.94646e-09	0
CYSDS	0	1.04855e-08	0
DGK1	-2.55869e-06	-2.54755e-06	-2.55869e-06
DGNSK_1	0	1.11454e-08	0
DGSNt2	0	0	0
DGUPP	0	6.48875e-09	0
DHAD1	0	8.4775e-09	0
DHAD2	0.828084	0.828084	0.828084
DHAPT	0	6.93204e-09	0
DHORTS	-0.621245	-0.621245	-0.621245
DHDPRy	0	1.55079e-09	0
DHDPS	0	3.39967e-09	0
DHFR	0.0891052	0.0891052	0.0891052
DM_5drib_c	0.00230283	0.00230283	0.00230283
DHFS	0.00114118	0.00114118	0.00114118
DHNAOT_2	0.0126305	0.0126305	0.0126305
DHNCOAS	0	999999	0.0126305
DHNCOAT	0	999999	0.0126305
DM_amob_c	5.11739e-06	5.11739e-06	5.11739e-06
DHNPA2r	0.00114118	0.00114118	0.00114118
EX_istfrnA_e	0	-3.40245e-10	0
DNMPPA	0	0.00114118	0
EX_istfrnB_e	0	1.54344e-10	0
DHORDi	0	2.4818e-09	0
DNTPPA	0	0.00114118	0
DHORD6	0.621245	0.621245	0.621245
EX_stfrnA_e	0	-1.47714e-10	0
EX_stfrnB_e	0	-8.61624e-11	0
DPCOAK_1	0.198486	0.198486	0.198486
EX_ac_e	0	3.20457e-08	0
EX_acald_e	0	6.75474e-09	0
EX_acgam_e	0	1.66239e-09	0
DPMVD	0.61768	0.61768	0.61768
EX_aglaa_e	0	1.41262e-10	0
EX_glyald_e	0	4.25981e-09	0
EX_glyc_e	0	4.31683e-09	0
DPR	0.198486	0.198486	0.198486
EX_h2o_e	3.09268	43.4017	27.6709
EX_arg__L_e	-10	5.64567	-10
EX_h_e	0	1.91194e-09	0
DR1ORx	0	6.35429e-09	0
EX_his__L_e	-0.154154	-0.154154	-0.154154
EX_ile__L_e	0	3.46125e-10	0
DR1ORy	0	6.35429e-09	0
EX_ins_e	0	5.45707e-10	0
EX_k_e	-0.475124	-0.475124	-0.475124
EX_asp__L_e	0	5.92574e-09	0
EX_lac__D_e	0	30.8661	30.8661
EX_lac__L_e	0	30.8661	0
EX_leu__L_e	-0.803458	-0.803458	-0.803458
DRPA	-0.17045	-0.17045	-0.17045
EX_lys__L_e	-0.922344	-0.922344	-0.922344
EX_cl_e	-0.0126707	-0.0126707	-0.0126707
EX_co2_e	27.9785	93.6341	28.0636
EX_cys__L_e	-0.461361	-0.461361	-0.461361
DTMPK	0.0879641	0.0879641	0.0879641
EX_met__L_e	0	-1.52646e-09	0
EX_dad_2_e	0	4.4938e-11	0
EX_dcyt_e	0	-3.02574e-11	0
EX_dgsn_e	0	-1.89996e-10	0
EX_din_e	0	1.43654e-11	0
EX_mg2_e	-0.0211169	-0.0211169	-0.0211169
EX_mn2_e	-0.00168362	-0.00168362	-0.00168362
DTUPP	0	-1.92268e-09	0
EX_etoh_e	1.47297	32.3391	1.47297
EX_mobd_e	-1.79109e-05	-1.79109e-05	-1.79109e-05
EX_f6p_e	0	-1.31894e-11	0
DUCYTP	0	999999	0
EX_na1_e	-5.09052	-5.09052	-5.09052
EX_fe2_e	-0.0377612	-0.0377612	-0.0377612
EX_fe3_e	0	-6.05715e-10	0
EX_nac_e	-0.000216246	-0.000216246	-0.000216246
DURIK1_1	0.0879641	0.0879641	0.0879641
DURIPP_1	-0.0879641	-0.0879641	-0.0879641
EX_nh4_e	13.201	51.4886	22.4299
EX_no2_e	0	-5.48427e-10	0
EX_no3_e	0	-4.34266e-10	0
EX_o2_e	-20	-20	-20
EX_orn_e	-10	5.64567	-3.41305
EX_fru_e	0	-1.75006e-09	0
EX_phe__L_e	-0.292432	-0.292432	-0.292432
DUTPDP_1	0	4.70224e-10	0
EX_pi_e	-5.51951	-2.71087e-09	-5.51951
DUUPP	0	3.95812e-09	0
EX_ppi_e	0	-3.17735e-09	0
EX_gam6p_e	0	-7.07598e-10	0
EX_ptrc_e	0	15.6457	0
D_LACt2	-30.8661	0	-30.8661
EX_gam_e	0	-1.08945e-09	0
EX_glc__D_e	-10	-10	-10
EX_pyr_e	-10	-10	-10
EAR100y	0.0207301	0.0207301	0.0207301
EX_rib__D_e	0	-8.04174e-10	0
EX_glu__L_e	-10	-10	-10
EX_ribflv_e	-0.000763785	-0.000763785	-0.000763785
EX_ser__L_e	-10	-10	-10
EX_so4_e	-0.0105572	-0.0105572	-0.0105572
EAR120y	0.0207301	0.0207301	0.0207301
EX_trp__L_e	-0.0392502	-0.0392502	-0.0392502
EAR140y	0.0207301	0.0207301	0.0207301
EX_tyr__L_e	0	-1.68303e-10	0
EAR200x	0.00746463	0.00746463	0.00746463
EX_thm_e	-0.00114118	-0.00114118	-0.00114118
EX_ura_e	0	0	0
EX_urea_e	-10	9.14384	0
EX_val__L_e	-0.940389	-0.940389	-0.940389
EX_thym_e	0	-1.31145e-13	0
EAR40y	0.0207378	0.0207378	0.0207378
EX_xan_e	0	0	0
EAR60y	0.0207378	0.0207378	0.0207378
EAR80y	0.0207378	0.0207378	0.0207378
EX_zn2_e	-0.000829017	-0.000829017	-0.000829017
G3PCT_1	0.0428105	0.0428105	0.0428105
G3PD4	0	8.92238	0
G3PD1ir	0.38946	9.31919	0.38946
F6Pt6_2	0	-1.18627e-13	0
F6Ptex_1	1.11688e-13	0	0
EGLACPR	5.11739e-06	5.11739e-06	5.11739e-06
ENO	13.3471	13.3471	13.3471
FA80ACPHi	7.67608e-06	7.67608e-06	7.67608e-06
ETOHt2r	-32.3391	-1.47297	-1.47297
FADH2D	12.3804	21.3028	21.3028
G3PD2	2.70006e-13	0	0
FBA	-0.00774015	7.01496	7.00761
G5SADs	0	4.03429	0
FBA2	-0.00734305	0	0
FBA3	-0.000522931	7.01483	-0.000522931
G6PBDH	2.09191	2.09191	2.09191
FBP	0	0	0
G6PDA	0	-3.42615e-13	0
FDH	0.00114118	34.8399	0.00114118
FE2abc	0	0.0377612	0.0377612
G6PI	0	999999	9.9518
G6PI3	0	999999	7.85989
G6PP	0	2.07862e-10	0
FE3t	0	0	0
FECPP3O	0.00114118	0.00114118	0.00114118
GALUi	0.0313997	0.0313997	0.0313997
GAMpts	0	0	0
GAPD_1	13.3471	13.3471	13.3471
GAPDy	0	3.66822e-10	0
GARFT	0.707051	0.707051	0.707051
GCALDD	0.00114118	0.00114118	0.00114118
FEROc	0.0047515	0.0047515	0.0047515
FF_11	1.63425e-13	0	0
GCCa_1	0	4.1549e-11	0
GCCb_1	0	4.1549e-11	0
GCCc_1	0	4.1549e-11	0
GCVHADPr	0.000304215	0.000304215	0.000304215
FLVR	0	3.67415e-10	0
FLVRx	4.22875e-05	4.22875e-05	4.22875e-05
FMNAT_1	0.000111573	0.000111573	0.000111573
GCVHRADPr	0.000304215	0.000304215	0.000304215
GF6PTA	0.811527	0.811527	0.811527
EX_3gmp_e	0	1.43864e-11	0
FORMANT	0.00114118	0.00114118	0.00114118
GGEP	0	8.76965e-12	0
GGTT	0.0126305	0.0126305	0.0126305
GLUR	-999999	-2.18042	-2.18042
FRTT	0.0126305	0.0126305	0.0126305
FRUK	0	0.00734305	0
FRUpts	8.59605e-12	0	0
GHMT2r	1.90868	1.90868	1.90868
GK1	0.223639	0.223639	0.223639
GLCBPP	0	2.07862e-10	0
GLCE	0	2.07862e-10	0
FTHFLi	0	7.26352e-11	0
FUM	13.5686	13.5686	13.5686
G1PACT	0.811527	0.811527	0.811527
G1SAT	0.00912942	0.00912942	0.00912942
G3PACT	0.111115	0.111115	0.111115
GLUSy	0	1.32928e-10	0
GLUTRR	0.00912942	0.00912942	0.00912942
GLCpts	10	10	10
SK_ahcys_c	0.0126356	0.0126356	0.0126356
GLUTRS_3	0.937817	0.937817	0.937817
GLNS	3.28081	3.28081	3.28081
GLNTRA	0.324825	0.324825	0.324825
GLUabc	0	3.57105e-10	0
GLUt2r	0	10	10
GLUDxi	-999993	7.63507	3.60078
GLUt4	0	10	0
GLYALDDr	0	2.08347e-10	0
GLUN	0	2.08198e-10	0
GLYALDt	1.71928e-11	0	0
GLUPRT	0.707077	0.707077	0.707077
GTPCII_1	0	8.83396e-12	0
ICITRED	0	1.78959e-10	0
GTPHDR	0.00114118	0.00114118	0.00114118
GTPHL	0.00114118	0.00114118	0.00114118
IG3PS	0	3.20277e-11	0
GLYAT	0	5.4861e-11	0
IGPDH	0	3.20277e-11	0
IGPS	0	2.05388e-11	0
ILETA	-0.680072	-0.680072	-0.680072
GUAPRT	0	1.03953e-10	0
ILETRS	0.680072	0.680072	0.680072
H2Ot	-43.4017	-3.09268	-27.6709
HCO3E	1.99369	1.99369	1.99369
ILEt2r	-3.47953e-11	0	0
IMPC	-0.706834	-0.706834	-0.706834
IMPD	0.223641	0.223641	0.223641
INSH	0	2.07951e-10	0
MHPGLUT	0	1.2373e-11	0
HEDMC	0.0202804	0.0202804	0.0202804
INSt2	3.28404e-13	0	0
GLYCK_1	0	2.07466e-10	0
IPDDI	0.0611606	0.0611606	0.0611606
HEMEOS	0.000570589	0.000570589	0.000570589
HETZK_1	0	1.03866e-10	0
HEX1_1	0	2.07951e-10	0
HEXTT	0.0126305	0.0126305	0.0126305
HGLACPHL	5.11739e-06	5.11739e-06	5.11739e-06
IPMD_1	0	1.47317e-10	0
IPMD2	0	1.47317e-10	0
IPPMIa	-1.14254e-11	0	0
IPPMIb	-1.14254e-11	0	0
IPPS	0	1.47317e-10	0
HISDr	0	2.07945e-10	0
HISTP_1	0	3.20206e-11	0
ISOGL3P	0.00775692	0.00775692	0.00775692
IZPN_1	0	2.07945e-10	0
KARA2	0.828084	0.828084	0.828084
KARA4	2.60993e-11	0	0
HISTRS	0.154154	0.154154	0.154154
HISabc	0.154154	0.154154	0.154154
HISt2r1	0	1.46863e-10	0
KAS14	0	0.0207378	0.0207378
GLYCt	0	1.91465e-10	0
KAS15	0	0.0207378	0
KAS16	0	0.0207301	0
HMBS	0.00114118	0.00114118	0.00114118
HMGCOAR	-0.61768	-0.61768	-0.61768
HPYRRx	0	999999	0
HMGCOAS	-0.61768	-0.61768	-0.61768
HMPK1_1	0	0	0
KGLACPR	5.11739e-06	5.11739e-06	5.11739e-06
KPIMD	5.11739e-06	5.11739e-06	5.11739e-06
KPIMR	5.11739e-06	5.11739e-06	5.11739e-06
Kabc	0	-6.82121e-13	0
Kt2r	0.475124	0.475124	0.475124
L_LACD3_1	0	8.92238	0
HPIMHL	5.11739e-06	5.11739e-06	5.11739e-06
HPPK2_1	0.00114118	0.00114118	0.00114118
PROD2	0	8.92238	8.92238
L_LACt2r	-30.8661	0	0
HPYRRx_1	0	999999	0
HSDxi	0	0	0
HSDy	-3.23466	-3.23466	-3.23466
LDH_D	-999999	999999	-30.8661
LDH_L	-999999	999999	0
LDPCDES	0	2.02431e-11	0
HSERTA	0.207203	0.207203	0.207203
HSK_2	3.02745	3.02745	3.02745
HSTPT	0	3.27978e-11	0
HXPRT	0	7.09726e-11	0
LEUTA	0.0457321	0.0457321	0.0457321
LEUTRS	0.757726	0.757726	0.757726
LEUt2r	0.803458	0.803458	0.803458
ICHORS	0.0126305	0.0126305	0.0126305
LGTHL	0	4.38902e-11	0
LHISO	0	3.3928e-11	0
LHIST	0	3.3928e-11	0
GLYK1	0	0.00734305	0.00734305
LIP2GT	0.318312	0.318312	0.318312
LIP2GT2	0.318312	0.318312	0.318312
LTAF	0.00292034	0.00292034	0.00292034
LIP2GT3	0.318312	0.318312	0.318312
LTAGNACT	0.00292034	0.00292034	0.00292034
LTAS	0.00876103	0.00876103	0.00876103
LIPOS	7.67608e-06	7.67608e-06	7.67608e-06
LTHRK	0	2.20512e-10	0
GLYOX	0	4.38902e-11	0
MGt5	-0.0211169	-0.0211169	-0.0211169
MHPGLUT2	0	0	0
LYSTRS	0.59795	0.59795	0.59795
LYSt5r	0.922344	0.922344	0.922344
LacR	-999999	999999	0
MACPD	0	1.13375e-13	0
MMSAD3	0	0	0
GLYTRS	1.25346	1.25346	1.25346
MNabc	0	1.27898e-13	0
MNt2	0.00168362	0.00168362	0.00168362
MALACPD	5.11739e-06	5.11739e-06	5.11739e-06
MALCOAM	5.11739e-06	5.11739e-06	5.11739e-06
MOBDabc	1.79109e-05	1.79109e-05	1.79109e-05
MOHMT	0.198486	0.198486	0.198486
MQNS	0.0126305	0.0126305	0.0126305
MTDACP	0.0540287	0.0540287	0.0540287
MTHFC	1.41445	1.41445	1.41445
MTHFD	1.41445	1.41445	1.41445
MCOATA	1.28638	1.28638	1.28638
MTHFR3_1	0.207774	0.207774	0.207774
NACGS	0	0	0
MDH3_1	6.30708	6.30708	6.30708
ME1	0	0	0
NACt	0.000216246	0.000216246	0.000216246
NADDPp_1	0	0	0
NADH4	0	8.92238	0
ME2	7.26151	7.26151	7.26151
METAT	0.0149436	0.0149436	0.0149436
METS	0.207203	0.207203	0.207203
NADK_1	0	999999	0.0879272
NADKd	-999999	0.000187638	-0.0877395
NADS1_1	0.00052046	0.000520461	0.000520461
NALN6_1	0	0	0
NAPRT	0.00052046	0.000520461	0.000520461
NAt3_1	-5.09052	4.90948	-5.09052
NAt3_2	0	8.59757e-13	0
METTRS	0.194563	0.194563	0.194563
NDPK1	-999998	999999	0.665781
METabc	0	2.15837e-09	0
METt3	0	2.15837e-09	0
MEVK1_1	0	0.61768	0
NDPK2	1.36543	999999	2.0214
MEVK2	0	0.61768	0
MEVK3	0	0.61768	0
MEVK4	0	0.61768	0.61768
MG2abc	0	-2.22687e-09	0
NDPK3	1.18086	1.93073	1.23053
NDPK4	-999999	999999	0
NDPK5	-999999	999999	0
NDPK6	0	999999	0
NDPK7	-3.89151e-05	999999	0.0441942
NDPK8	-999999	999999	0.164917
NDPK9	0	999999	0
NH4OHDs	0	-1.48559e-09	0
NH4ti	13.201	51.4886	22.4299
NMNHYD_1	0	-9.53964e-10	0
NNAM	0.000304215	0.000304214	0.000304215
NH4t4	0	-1.37371e-08	0
NNATr	0.000520461	0.00052046	0.000520461
NO2t2r	-2.35666e-09	999999	0
P5CD	3.65055	3.65055	3.65055
P5CR_1	0	-1.01004e-08	0
P5CR2	0	9.30612	5.27183
NTR3B	0	-1.74835e-09	0
GMPR	0	-1.88729e-09	0
NO3t2	-999999	0	0
PANTS_1	0.198486	0.198486	0.198486
PAP	0	-6.55661e-09	0
NO3t7	0	999999	0
PAPT	0.318312	0.318312	0.318312
GMPS2	0.223641	0.223641	0.223641
PAT	0.111115	0.111115	0.111115
PC	0	-1.55445e-08	0
NODOx	0	-8.74158e-10	0
NODOy	0	-8.14263e-10	0
PCT	0.242878	0.242878	0.242878
NPHS_copy1	0	999999	0
GND	2.09191	2.09191	2.09191
NPHS_copy2	-999999	0.0126305	0
NTD1_1	0	-6.73594e-09	0
NTD10	0	-3.36813e-09	0
PDH	0	34.8388	3.9727
NTD2	0	0.0879641	0.049673
NTD3	0	-2.16972e-09	0
PDHbr	0	34.8388	0
PDHcr	0	34.8388	0
NTD4	0	-8.40208e-09	0
GNNUC	0	-4.29667e-09	0
NTD5	0	-6.50332e-09	0
NTD6	-0.0824855	-0.0824855	-0.0824855
NTD7	0.0801826	0.0801827	0.0801827
NTD8	0	-6.73165e-09	0
NTD9	0	-1.18708e-08	0
NTP11	1.08403e-05	1.08403e-05	1.08403e-05
NTPP1_1	0	0	0
PDTS_copy1	0	0.026526	0.026526
PDTS_copy2	0	0.026526	0
PEPG	0.159156	0.159156	0.159156
PEPMF	0.318312	0.318312	0.318312
PFK	0	7.01535	7.01535
NTPP10_1	1.90879e-06	1.90879e-06	1.90879e-06
NTPP2_1	0	-1.52128e-13	0
NTPP8_1	0	0	0
PFK_4	0	7.01535	0
PFL	0	34.8388	0
PGAMT	-0.811527	-0.811527	-0.811527
PGCD	0	1.26066e-13	0
NTRIR2x	0	0	0
PGI	-999991	7.85989	0
PGK	-13.3471	-13.3471	-13.3471
PGLYST	0.00604687	0.00604687	0.00604687
PGL	2.09191	2.09191	2.09191
NTRIR2y	0	0	0
NTRIRx	0	0	0
NTRIRy	0	0	0
PGM	-13.3471	-13.3471	-13.3471
PGMT	-0.0313997	-0.0313997	-0.0313997
O2t	20	20	20
OCBT_2	-0.621245	-0.621245	-0.621245
PGPP_MRSA	0.242878	0.242878	0.242878
PGSA_MRSA	0.242878	0.242878	0.242878
OCTNLL	7.67608e-06	7.67608e-06	7.67608e-06
PHETA1	-3.02016e-11	0	0
GRTT	0.0611606	0.0611606	0.0611606
PHETRS	0.292432	0.292432	0.292432
PHEt2r	0.292432	0.292432	0.292432
OIVD1r	0.0457321	0.0457321	0.0457321
OIVD2	0.00775692	0.00775692	0.00775692
OIVD3	0.148011	0.148011	0.148011
PIMR	5.11739e-06	5.11739e-06	5.11739e-06
PIabc	0	5.51951	5.51951
OMPDC	0.621245	0.621245	0.621245
ORNCD_2	0	4.03429	4.03429
ORNTAC	-2.08103e-10	0	0
ORNTA	0	4.03429	0
ORPT	-0.621245	-0.621245	-0.621245
OSUCCL	0	1.20792e-13	0
PIt2r	-3.56171e-10	0	0
PUNP6_1	-2.57839e-11	0	0
PMDPHT	0	0	0
GTHOr	0	2.83329e-13	0
PMEVK	0.61768	0.61768	0.61768
PMPK	0	0	0
GTHPi	0	3.76588e-13	0
PYK	2.60912	2.60912	2.60912
PNP_1	0	0	0
SDPDS	0	2.78888e-13	0
PNTK_1	0.198486	0.198486	0.198486
POX3	0	0	0
PYNP2r_1	0.0879641	0.0879641	0.0879641
PYRt2	10	10	10
RBFK_1	0.000150908	0.000150908	0.000150908
RBFSa_1	0	0	0
RBFSb	0	0	0
RBK	0	0	0
RBK2	0	0	0
RBT5PD	0.833674	0.833674	0.833674
RBTCT	0.833674	0.833674	0.833674
RIBFLVt2	0.000763785	0.000763785	0.000763785
PPA	14.478	19.9986	14.478
PPBNGS	0.00456471	0.00456471	0.00456471
PPC	0	0	0
PPCDC	0.198486	0.198486	0.198486
PPCK	0	7.17648e-13	0
PPItex	0	0	0
PPM	0.168147	0.168147	0.168147
PPM2	-0.17045	-0.17045	-0.17045
PPNCL2_1	0.198486	0.198486	0.198486
RIBabc1	0	0	0
RNDR1	0	-1.30326e-13	0
SDPTA	-2.30005e-10	0	0
RNDR2	0	0.0385727	0.0385727
RNDR3	0	0.0442331	0.0442331
PPND	0	1.42025e-13	0
PPND2	0.195214	0.195214	0.195214
PPNDH	0	0	0
RNDR4	0	0	0
SERAT	-7.59179e-11	0	0
RNTR1	0	-2.13954e-13	0
SERD_L	7.43731	7.43731	7.43731
RNTR2	0	0.0385727	0
RNTR3	0	0.0442331	0
RNTR4	0	0	0
PPTT	0.0126305	0.0126305	0.0126305
PRAGSr	0.707077	0.707077	0.707077
PRAIi	0	0	0
PRAIS_1	0.707051	0.707051	0.707051
PRAMPC	0	0	0
PRASCSi	0.706941	0.706941	0.706941
PRATPP_1	0	0	0
PRFGS	0.707051	0.707051	0.707051
RPE	-0.00538372	-0.00538372	-0.00538372
RPI	-1.26361	-1.26361	-1.26361
PRMICI	0	0	0
PROTRS	0.38374	0.38374	0.38374
RU5PS	5.11739e-06	5.11739e-06	5.11739e-06
S2FE2SR	0.000703641	0.000703641	0.000703641
S2FE2SS2	0.000642232	0.000642232	0.000642232
S2FE2ST_copy1	0	6.14087e-05	6.14087e-05
S2FE2ST_copy2	0	6.14087e-05	0
SERTRS	0.654007	0.654007	0.654007
PRPPS	1.32934	1.32934	1.32934
PSCVT_1	0.209556	0.209556	0.209556
PSERT	0	0	0
S4FE4SR	0.000642232	0.000642232	0.000642232
S4FE4ST_copy1	0	0.000642232	0
S4FE4ST_copy2	0	0.000642232	0.000642232
PSP_L_1	-6.61942e-11	0	0
PTAr	-0.207203	-0.207203	-0.207203
PTHRP	0	-1.3145e-13	0
PTPATi	0.198486	0.198486	0.198486
SERt2r	10	10	10
SCYSDS	0.00198811	0.00198811	0.00198811
PTRCORNt7	-15.6457	0	0
PTRCabc	0	0	0
THMabc	0.00114118	0.00114118	0.00114118
THPPP	-1.04028e-10	2.75975	0
PUNP1_1	0.0801827	0.0801827	0.0801827
THRA	1.64342	1.64342	1.64342
PUNP2_1	-0.0824855	-0.0824855	-0.0824855
SHK3Dr	0.209556	0.209556	0.209556
PUNP3_1	0	-2.98428e-13	0
THRD	0	0	0
THRD_L	0.828084	0.828084	0.828084
PUNP4_1	-3.66297e-10	0	0
PUNP5_1	-2.08153e-10	0	0
THRS_2	3.02745	3.02745	3.02745
THRTRS	0.555949	0.555949	0.555949
SHKK_1	0.209556	0.209556	0.209556
THYMt	-8.03784e-11	0	0
UDPACGLP	-139.292	-37.8406	-38.0679
UDPG12dgrGT_MRSA	0.015473	0.015473	0.015473
SMIA1	0	0.0377612	0
TKT1	0.102426	0.102426	0.102426
TKT2	-0.10781	-0.10781	-0.10781
UDUPP	0	2.07687e-10	0
SMIA1Eabc	0	2.0793e-10	0
UMPK	0.866052	0.954017	0.904344
TMDK1_1	-1.3067e-10	2.08045e-10	0
TMDPK_1	0.000570589	2.76032	0.000570589
TMDPP	0	8.01863e-11	0
UNDBD	0.0208418	0.0208418	0.0208418
SMIA1abc	0	0.0377612	0
UPP3S	0.00114118	0.00114118	0.00114118
UPPDC1	0.00114118	0.00114118	0.00114118
TMDS	0.0879641	0.0879641	0.0879641
TMPPP	0	1.03813e-10	0
TPI	6.61029	6.61763	6.61763
TRDR	0.0828058	0.0828058	0.0828058
SMIA2abc	0	0.0377612	0
TRO2EAO	0.0174025	0.0174025	0.0174025
TRO2EHL	0.0174025	0.0174025	0.0174025
UPPRT	0	1.03849e-10	0
URAt2	-7.17575e-11	0	0
URCN	0	2.07601e-10	0
UREA	0	19.1438	0.0851278
UREAt	-9.14384	10	0
TRPS1	0	2.04596e-11	0
TRPS2	0	2.04596e-11	0
SMIB1	-3.2595e-11	0.0377612	0
TRPS3	0	2.04596e-11	0
TRPTRS	0.0392502	0.0392502	0.0392502
URIDK2r	0	1.03775e-10	0
URIK1_1	0	2.07902e-10	0
URIK2_1	0	2.07887e-10	0
URIK3_1	0	2.07902e-10	0
TRPt2r	0.0392502	0.0392502	0.0392502
SO4t2	0.0105572	0.0105572	0.0105572
TYRTA	-0.195214	-0.195214	-0.195214
UUPP	0	999999	0
VALTA	0.206243	0.206243	0.206243
VALTRS	0.734146	0.734146	0.734146
VALt2r	0.940389	0.940389	0.940389
WTAAT	0.00701992	0.00701992	0.00701992
WTAGLCNACT	0.00643686	0.00643686	0.00643686
WTAGPT	0.0208418	0.0208418	0.0208418
WTAGPT2	0.0208418	0.0208418	0.0208418
TYRTRS	0.195214	0.195214	0.195214
TYRt2r	-3.13349e-11	0	0
UAAPUAT	0.318312	0.318312	0.318312
UAATAAL	0.318347	0.318347	0.318347
UAG2E	0.0208735	0.0208735	0.0208735
WTAPGT1	0.0212725	0.0212725	0.0212725
WTAPGT2	0.022379	0.022379	0.022379
WTAPGT3	0.0195056	0.0195056	0.0195056
UAG4Ei	37.8406	139.292	38.0679
UAGCVT_1	0.318854	0.318854	0.318854
WTARPP	0.0208418	0.0208418	0.0208418
UAGDP_1	38.6521	140.103	38.8794
UAMAGLL	0.318347	0.318347	0.318347
XANt2	-3.97478e-11	0	0
UAMAGS	0.318363	0.318363	0.318363
UAMAS	0.31839	0.31839	0.31839
UAPGR	0.318854	0.318854	0.318854
UCPP	0	999998	0
UDCPDP	0.0479595	0.0479595	0.0479595
UDCPDPS	0.0479595	0.0479595	0.0479595
XPPT	-3.97478e-11	1.36289e-09	0
XTSNH	0	1.36289e-09	0
ZNabc	0.000829017	0.000829017	0.000829017
abcWTA	0.00643686	0.00643686	0.00643686
acACPF	0.22223	0.22223	0.22223
BIOMASS_iYS_wild_type	2.55869	2.55869	2.55869
SK_apoACP_c	-0.196896	-0.196896	-0.196896
UDCPDPw	0.291786	0.291786	0.291786
UDCPPtppw	0.291786	0.291786	0.291786
UDCTPP	0	5.49148e-09	0
SK_2fe1s_c	-0.000698524	-0.000698524	-0.000698524
NOS1_1	0	1.36824e-09	0
NOS3	0	6.84119e-10	0
METB2	0.207203	0.207203	0.207203
EX_2obut_e	0	1.41439e-09	0
SRK	0	2.23489e-09	0
2OBUT_Et	-6.00888e-11	0	0
EX_actn__R_e	0	9.00116e-10	0
DCAACPt	-1.0032e-11	0	0
EX_dcaACP_e	0	-6.15475e-11	0
ACTNdiff	-1.3902e-10	0	0
EX_btd_RR_e	0	6.377e-09	0
BTDt_RR	0	6.377e-09	0
STAS	0	7.7601e-11	0
STFRNAt	0	0.0377612	0
EX_cellb_e	0	5.23869e-10	0
STFRNBt	0	0.0377612	0
CELLB_Et	0	0	0
FORGLUt	0	3.24821e-09	0
STFRNS	0	1.31957e-10	0
EX_forglu_e	0	3.24821e-09	0
SUCBZL_1	0.0126305	0.0126305	0.0126305
SUCBZS	0.0126305	0.0126305	0.0126305
EX_butACP_e	0	-1.20383e-10	0
BUTACP_Et	-1.59258e-11	0	0
ACGLUtd	0	2.96513e-09	0
EX_acglu_e	0	2.96513e-09	0
SUCD2	12.3806	12.3806	12.3806
SUCOAS	-12.3806	-12.3806	-12.3806
EX_dhap_e	0	-1.54487e-09	0
DHAPtr	-6.08287e-11	0	0
EX_citr__L_e	0	15.6457	9.05872
r0817	0	15.6457	9.05872
EX_acgam1p_e	0	-3.76815e-10	0
ACGAM1P_Et	-3.00631e-11	0	0
G6P_Bt	0	0	0
EX_g6p_B_e	0	9.31323e-10	0
EX_hom__L_e	0	2.02e-09	0
TAAL	0.143319	0.143319	0.143319
RIBt	0	3.30456e-09	0
TAALT	0.00292034	0.00292034	0.00292034
EX_hxan_e	0	2.47905e-10	0
BIOMASS_WT_lumped	0	2.40971e-11	0
TALA	-6.91303	0.102319	0.102319
THDPS	0	-4.69334e-09	0
EX_glyclt_e	0.00114118	0.00114118	0.00114118
THIORDXi	0	3.93258e-09	0
GAM6Pt	-3.55627e-11	0	0
HYXNt	-2.49401e-11	0	0
THMPP	0	2.75975	0
GLYCLTt	-0.00114118	-0.00114118	-0.00114118
r2535	0	0	0
UAG2EMA	0	0	0
GLUt3	0	-3.94351e-13	0
ASPte	0	-4.32407e-13	0

## Sheet: Uptake and secretion_DP
Uptake metabolite	Descriptive name	Secreted metabolite	Descriptive name
26dap__M	Meso-2,6-Diaminoheptanedioate	acald	Acetaldehyde
4abz	4-Aminobenzoate	CO2	Carbon dioxide
ala__L	l-Alanine	for	Formate
arg__L	l-Arginine	fum	Fumarate
ca2	Calcium	glyclt	Glycolate
cl	Chloride	H2O	water
cobalt2	Co^2+	orn	Ornithine
cu2	Copper
cys__L	l-Cysteine
fe2	Fe^2+
glc__D	d-Glucose
glu__L	l-Glutamate
gly	Glycine
his__L	l-Histidine
ile__L	l-Isoleucine
k	Potassium
leu__L	l-Leucine
lys__L	l-Lysine
met__L	l-Methionine
mg2	Magnesium
mn2	Manganese
na1	Sodium
nac	Nicotinate
ni2	Nickel
o2	Oxygen
phe__L	l-Phenylalanine
pi	Phosphate
pro__L	l-Proline
ribflv	Riboflavin
so4	Sulfate
thm	Thiamin
thr__L	l-Threonine
trp__L	l-Tryptophan
val__L	l-Valine
zn2	Zinc

## Sheet: Uptake and secretion_SA
Uptake metabolite	Descriptive name	Secreted metabolite	Descriptive name
arg__L	l-Arginine	CO2	Carbon dioxide
cl	Chloride	etoh	Ethanol
cys__L	l-Cysteine	glyclt	Glycolate
fe2	Fe^2+	H2O	Water
glc__D	d-Glucose	lac__L	l-Lactate
glu__L	l-Glutamate	NH4	Ammonium
his__L	l-Histidine	urea	Urea
k	Potassium
leu__L	l-Leucine
lys__L	l-Lysine
mg2	Magnesium
mn2	Manganese
mobd	Molybdate
na1	Sodium
nac	Nicotinate
o2	Oxygen
orn	Ornithine
phe__L	l-Phenylalanine
pyr	Pyruvate
ribflv	Riboflavin
ser__L	l-Serine
so4	Sulfate
thm	Thiamin
trp__L	l-Tryptophan
val__L	l-Valine
zn2	Zinc

## Sheet: Common exchange reactions
Common exchange reaction	Descriptive name	Flux value computed by FVA
EX_glc__D_e	d-Glucose exchange	10.0
EX_h20_e	H2O exchange	10.0
EX_leu__L_e	l-Leucine exchange	0.8034579716308596
EX_cl_e	Chloride exchange	0.016447785134853243
EX_pi_e	Phosphate exchange	5519506278294170
EX_ribflv_e	Riboflavin exchange	0.0007637848411345633
EX_arg__L_e	l-Arginine exchange	10.0
EX_lys__L_e	l-Lysine exchange	0.9223436956285925
EX_orn_e	Ornithine exchange	10.0
EX_k_e	Potassium exchange	0.47512400263709553
EX_mg2_e	Magnesium exchange	0.023991908100634878
EX_mn2_e	Manganese exchange	0.010614197937497382
EX_zn2_e	Zinc exchange	0.008915031973978057
EX_co2_e	CO2 exchange	0.13166473758769873
EX_o2_e	Oxygen exchange	20.0
EX_glu__L_e	l-Glutamate exchange	10.0
EX_fe2_e	Fe^2+ exchange	0.037761215092602184
EX_his__L_e	l-Histidine exchange	0.1541538579498835
EX_so4_e	Sulfate exchange	0.010557173971642781
EX_trp__L_e	l-Tryptophan exchange	0.03925018692530497
EX_val__L_e	l-Valine exchange	10.0
EX_thm_e	Thiamin exchange	0.0011411777972255722
EX_cys__L_e	L-Cysteine exchange	10.0
EX_phe__L_e	l-Phenylalanine exchange	10.0
EX_na1_e	Sodium exchange	5090522931794300
EX_nac_e	Nicotinate exchange	7953461359822520
