# Supplementary material for: Towards the human nasal microbiome: Simulating D. pigrum and S. aureus
Source: Front Cell Infect Microbiol. 2022 Oct 11;12:925215. doi: 10.3389/fcimb.2022.925215 (PMC9810029; doi:10.3389/fcimb.2022.925215)
Supplement: Supplementary file 7 [file Table_2.xlsx]

## Sheet: Export Summary
	This document was exported from Numbers. Each table was converted to an Excel worksheet. All other objects on each Numbers sheet were placed on separate worksheets. Please be aware that formula calculations may differ in Excel.
	Numbers Sheet Name	Numbers Table Name	Excel Worksheet Name
	Summary_exchange_shuttels_COMPM_weight_1_1_RM
		Summary_exchange_shuttels_COMPM_weight_1_1_RM copy	Summary_exchange_shuttels_COMPM
	Summary_exchange_shuttels_COMPM_weight_10_1_RM
		Summary_exchange_shuttels_COMPM_weight_10_1_RM	Summary_exchange_shuttels_COMP1
	Summary_exchange_shuttels_Exchange_weight_1_1_RM
		Summary_exchange_shuttels_Exchange_weight_1_1_RM	Summary_exchange_shuttels_Excha
	Summary_exchange_shuttels_Exchange_weight_10_1_RM
		Summary_exchange_shuttels_Exchange_weight_10_1_RM	Summary_exchange_shuttels_Exch1
	Summary_exchange_shuttels_SNM_weight_1_1_RM
		Summary_exchange_shuttels_SNM_weight_1_1_RM	Summary_exchange_shuttels_SNM_w
	Summary_exchange_shuttels_SNM_weight_10_1_RM
		Summary_exchange_shuttels_SNM_weight_10_1_RM	Summary_exchange_shuttels_SNM_1
	Summary_exchange_shuttels_SNM_weight_0.09_0.9_RM
		Summary_exchange_shuttels_SNM_weight_0.09_0.9_RM	Summary_exchange_shuttels_SNM_2
	summary_micom_adjusted_weights_0_9__0_09
		summary_micom_adjusted_weights_0_9__0_09	summary_micom_adjusted_weights_
	summary_micom_unadjusted_weights_0_9__0_09
		summary_micom_unadjusted_weights_0_9__0_09	summary_micom_unadjusted_weight

## Sheet: Summary_exchange_shuttels_COMPM
Summary_exchange_shuttels_COMPM_weight_1_1_RM copy
	Exchanges	Flux	iYS854 Shuttel Flux	DP_83VPs_KB5 Shuttel Flux
42	EX_o2_e	-20.0	-20.0000000000004	4.014566457044566e-13
43	EX_orn_e	-10.0	-10.0	-0.0
51	EX_glc__D_e	-10.0	-10.000000000034003	3.4003022619799594e-11
52	EX_pyr_e	-10.0	-10.0	0.0
24	EX_cys__L_e	-10.0	-0.4613613103779226	-9.538638689622077
56	EX_ser__L_e	-10.0	-10.0	0.0
54	EX_glu__L_e	-10.0	-10.000000000000497	4.973799150320701e-13
62	EX_urea_e	-6.589448270487872	-6.589448270487872	0.0
46	EX_pi_e	-5.519506278295937	-5.519506278296772	8.345792195790269e-13
86	EX_ala__L_e	-5.4613613103232925	0.0	-5.4613613103232925
35	EX_na1_e	-5.090522931794354	-5.0905229317944425	8.881784197001252e-14
63	EX_val__L_e	-0.9403888889407289	-0.9403888889411277	3.988246404215535e-13
21	EX_lys__L_e	-0.9223436956282817	-0.9223436956286051	3.2342474615324797e-13
20	EX_leu__L_e	-0.8034579715954936	-0.8034579715959183	4.246603069191224e-13
16	EX_k_e	-0.4751240026161381	-0.4751240026161899	5.185765910312011e-14
45	EX_phe__L_e	-0.2924323116355267	-0.2924323116358313	3.0457500820789627e-13
13	EX_his__L_e	-0.15415385138282095	-0.15415385138291024	8.928932367333825e-14
14	EX_ile__L_e	-0.07944457706685171	-0.07944457706712553	2.7382263123598705e-13
58	EX_trp__L_e	-0.03925018692530509	-0.039250186925358664	5.357519983206771e-14
36	EX_fe2_e	-0.037761215092876554	-0.03776121509294917	7.261552470438914e-14
30	EX_mg2_e	-0.021116906637815312	-0.02111690663789873	8.342095506733255e-14
22	EX_cl_e	-0.01267065572160457	-0.012670655721661761	5.718969658171436e-14
57	EX_so4_e	-0.010557173971642877	-0.010557173971643059	-0.0
31	EX_mn2_e	-0.0016836210550996442	-0.0016836210550996442	-0.0
60	EX_thm_e	-0.001141177797225575	-0.0011411777972255947	-0.0
66	EX_zn2_e	-0.000829017054486755	-0.000829017054486755	-0.0
55	EX_ribflv_e	-0.0007637848411345834	-0.0007637848411345834	-0.0
38	EX_nac_e	-0.00021624551653317973	-0.00021624551653317973	-0.0
33	EX_mobd_e	-1.791086228829409e-05	-1.791086228829409e-05	0.0
95	EX_for_e	-2.253531408519553e-12	0.0	-2.253531408519553e-12
101	EX_fum_e	-6.132880483094066e-13	0.0	-6.132880483094066e-13
18	EX_lac__D_e	-9.424868972676037e-14	0.0	-9.424868972676037e-14
77	EX_citr__L_e	-0.0	0.0	0.0
85	EX_4abz_e	-0.0	0.0	-0.0
64	EX_thym_e	-0.0	0.0	0.0
107	EX_pdima_e	-0.0	0.0	-0.0
106	EX_lipa_e	-0.0	0.0	0.0
105	EX_kdo2lipid4_e	-0.0	0.0	-0.0
65	EX_xan_e	-0.0	0.0	0.0
104	EX_pheme_e	-0.0	0.0	-0.0
81	EX_hxan_e	-0.0	0.0	0.0
103	EX_h2s_e	-0.0	0.0	-0.0
102	EX_glcur_e	-0.0	0.0	0.0
67	EX_3gmp_e	-0.0	0.0	0.0
68	EX_2obut_e	-0.0	0.0	0.0
69	EX_actn__R_e	-0.0	0.0	0.0
94	EX_succ_e	0.0	0.0	-0.0
70	EX_dcaACP_e	-0.0	0.0	0.0
100	EX_etha_e	-0.0	0.0	-0.0
71	EX_btd_RR_e	-0.0	0.0	0.0
87	EX_ala__D_e	0.0	0.0	-0.0
97	EX_cu2_e	-0.0	0.0	-0.0
72	EX_cellb_e	-0.0	0.0	0.0
73	EX_forglu_e	-0.0	-0.0	0.0
74	EX_butACP_e	-0.0	0.0	0.0
79	EX_g6p_B_e	-0.0	0.0	0.0
75	EX_acglu_e	-0.0	0.0	0.0
96	EX_lipa_cold_e	-0.0	0.0	-0.0
78	EX_acgam1p_e	-0.0	0.0	0.0
76	EX_dhap_e	-0.0	0.0	0.0
93	EX_cobalt2_e	-0.0	0.0	-0.0
80	EX_hom__L_e	-0.0	0.0	0.0
99	EX_enlipa_e	-0.0	0.0	-0.0
0	EX_istfrnA_e	0.0	-0.0	0.0
59	EX_tyr__L_e	-0.0	0.0	0.0
1	EX_istfrnB_e	0.0	-0.0	0.0
2	EX_stfrnA_e	0.0	-0.0	0.0
3	EX_stfrnB_e	0.0	-0.0	0.0
4	EX_ac_e	-0.0	0.0	0.0
5	EX_acald_e	-0.0	0.0	0.0
6	EX_acgam_e	-0.0	0.0	0.0
7	EX_aglaa_e	-0.0	0.0	0.0
8	EX_glyald_e	-0.0	0.0	0.0
9	EX_glyc_e	-0.0	0.0	0.0
12	EX_h_e	0.0	0.0	-0.0
15	EX_ins_e	-0.0	0.0	0.0
17	EX_asp__L_e	0.0	-0.0	0.0
61	EX_ura_e	-0.0	0.0	0.0
26	EX_dad_2_e	-0.0	0.0	0.0
27	EX_dcyt_e	-0.0	0.0	0.0
110	EX_26dap__M_e	-0.0	0.0	-0.0
29	EX_din_e	-0.0	0.0	0.0
49	EX_ptrc_e	0.0	-0.0	0.0
48	EX_gam6p_e	-0.0	0.0	0.0
47	EX_ppi_e	-0.0	0.0	0.0
44	EX_fru_e	-0.0	0.0	0.0
41	EX_no3_e	0.0	-0.0	0.0
40	EX_no2_e	-0.0	-0.0	0.0
109	EX_ni2_e	-0.0	0.0	-0.0
28	EX_dgsn_e	-0.0	0.0	0.0
37	EX_fe3_e	0.0	-0.0	0.0
50	EX_gam_e	-0.0	0.0	0.0
34	EX_f6p_e	0.0	-0.0	0.0
53	EX_rib__D_e	0.0	0.0	0.0
92	EX_ca2_e	5.059000730853628e-14	0.0	5.059000730853628e-14
90	EX_anhgm_e	9.424868972676037e-14	0.0	9.424868972676037e-14
84	EX_LalaDgluMdap_e	9.424868972676037e-14	0.0	9.424868972676037e-14
25	EX_met__L_e	1.4484704129346866e-13	-0.0	1.4484704129346866e-13
91	EX_pro__L_e	2.0834144107549034e-13	0.0	2.0834144107549034e-13
89	EX_thr__L_e	2.3909667350712677e-13	0.0	2.3909667350712677e-13
88	EX_gly_e	1.0231815394945443e-12	0.0	1.0231815394945443e-12
82	EX_glyclt_e	0.001141177797225612	0.001141177797225612	-0.0
32	EX_etoh_e	1.4729713728426237	1.4729713728426237	0.0
83	EX_12ppd__S_e	4.999999999960913	0.0	4.999999999960913
11	EX_arg__L_e	5.733292603158077	5.733292603157798	2.7878008431657885e-13
108	EX_s_e	9.538638689622163	0.0	9.538638689622163
98	EX_ser__D_e	9.999999999923132	0.0	9.999999999923132
39	EX_nh4_e	18.105152966661848	13.105152966635245	5.000000000026603
23	EX_co2_e	27.946935256833413	27.946935256832703	7.097348855417352e-13
19	EX_lac__L_e	30.88945858770379	30.88945858770379	0.0
10	EX_h2o_e	33.46595978489656	43.46595978489656	-10.0

## Sheet: Summary_exchange_shuttels_COMP1
Summary_exchange_shuttels_COMPM_weight_10_1_RM
	Exchanges	Flux	iYS854 Shuttel Flux	DP_83VPs_KB5 Shuttel Flux
42	EX_o2_e	-20.0	-19.967526292539386	-0.032473707460614065
56	EX_ser__L_e	-10.0	-10.0	0.0
43	EX_orn_e	-10.0	-10.0	-0.0
51	EX_glc__D_e	-10.0	-7.418185275300676	-2.581814724699324
24	EX_cys__L_e	-10.0	-0.3610479891219569	-9.638952010878043
52	EX_pyr_e	-10.0	-10.0	0.0
54	EX_glu__L_e	-10.0	-9.955735071910874	-0.04426492808912563
86	EX_ala__L_e	-9.568582547757138	0.0	-9.568582547757138
62	EX_urea_e	-8.001416585918	-8.001416585918	0.0
46	EX_pi_e	-4.755223311321634	-4.692909858887257	-0.06231345243437733
35	EX_na1_e	-4.334777018410175	-4.328170682126459	-0.006606336283715125
63	EX_val__L_e	-0.8298194418244351	-0.7995570736931916	-0.03026236813124348
21	EX_lys__L_e	-0.8084412082129049	-0.7842143127044304	-0.024226895508474424
20	EX_leu__L_e	-0.7149399431228312	-0.6831328104348844	-0.031807132687946764
16	EX_k_e	-0.40785436928579943	-0.4039698486875825	-0.0038845205982169424
45	EX_phe__L_e	-0.2714528164284977	-0.24863790512035341	-0.022814911308144323
13	EX_his__L_e	-0.13775633375758536	-0.13106790579904157	-0.006688427958543807
14	EX_ile__L_e	-0.07944457706685171	-0.05893345917996606	-0.020511117886885644
88	EX_gly_e	-0.07279007896420353	0.0	-0.07279007896420353
25	EX_met__L_e	-0.04208610986094591	-0.031220256046515408	-0.0108658538144305
36	EX_fe2_e	-0.037545403478235866	-0.03210612863875999	-0.0054392748394758795
58	EX_trp__L_e	-0.03738518425036039	-0.0333721133553921	-0.004013070894968287
30	EX_mg2_e	-0.024203301149647583	-0.017954457220198276	-0.006248843929449306
89	EX_thr__L_e	-0.017910101791457536	0.0	-0.017910101791457536
91	EX_pro__L_e	-0.015606308370198893	0.0	-0.015606308370198893
22	EX_cl_e	-0.015057038909261598	-0.010773109433469269	-0.00428392947579233
57	EX_so4_e	-0.010557173971642877	-0.008976140856723385	-0.0015810331149194914
110	EX_26dap__M_e	-0.007059921001650664	0.0	-0.007059921001650664
31	EX_mn2_e	-0.004196018304392388	-0.0014314834424924835	-0.0027645348618999047
92	EX_ca2_e	-0.0037895641425536525	0.0	-0.0037895641425536525
66	EX_zn2_e	-0.003026840547091589	-0.0007048641874887002	-0.0023219763596028886
109	EX_ni2_e	-0.002587652984922759	0.0	-0.002587652984922759
93	EX_cobalt2_e	-0.0025771237893965617	0.0	-0.0025771237893965617
97	EX_cu2_e	-0.002390050541422994	0.0	-0.002390050541422994
38	EX_nac_e	-0.0010520611217091304	-0.00018386077745185538	-0.000868200344257275
60	EX_thm_e	-0.0009860196350063978	-0.0009702760111727169	-1.574362383368097e-05
55	EX_ribflv_e	-0.0006808883408641913	-0.0006494010931968293	-3.148724766736194e-05
85	EX_4abz_e	-4.7230871587089496e-05	0.0	-4.7230871587089496e-05
33	EX_mobd_e	-1.5228547260558336e-05	-1.5228547260558336e-05	0.0
37	EX_fe3_e	-0.0	0.0	0.0
87	EX_ala__D_e	0.0	0.0	-0.0
7	EX_aglaa_e	-0.0	0.0	0.0
84	EX_LalaDgluMdap_e	-0.0	0.0	0.0
81	EX_hxan_e	-0.0	0.0	0.0
80	EX_hom__L_e	-0.0	0.0	0.0
79	EX_g6p_B_e	-0.0	0.0	0.0
78	EX_acgam1p_e	-0.0	0.0	0.0
77	EX_citr__L_e	-0.0	0.0	0.0
76	EX_dhap_e	-0.0	0.0	0.0
75	EX_acglu_e	-0.0	0.0	0.0
74	EX_butACP_e	-0.0	0.0	0.0
34	EX_f6p_e	0.0	-0.0	0.0
6	EX_acgam_e	-0.0	0.0	0.0
5	EX_acald_e	-0.0	0.0	0.0
90	EX_anhgm_e	-0.0	0.0	-0.0
4	EX_ac_e	-0.0	0.0	0.0
3	EX_stfrnB_e	0.0	-0.0	0.0
2	EX_stfrnA_e	0.0	-0.0	0.0
94	EX_succ_e	0.0	0.0	-0.0
96	EX_lipa_cold_e	-0.0	0.0	-0.0
1	EX_istfrnB_e	0.0	-0.0	0.0
99	EX_enlipa_e	-0.0	0.0	-0.0
100	EX_etha_e	-0.0	0.0	-0.0
102	EX_glcur_e	-0.0	0.0	0.0
103	EX_h2s_e	-0.0	0.0	0.0
104	EX_pheme_e	-0.0	0.0	-0.0
105	EX_kdo2lipid4_e	-0.0	0.0	-0.0
106	EX_lipa_e	-0.0	0.0	0.0
107	EX_pdima_e	-0.0	0.0	-0.0
72	EX_cellb_e	-0.0	0.0	0.0
71	EX_btd_RR_e	-0.0	0.0	0.0
73	EX_forglu_e	-0.0	-0.0	0.0
69	EX_actn__R_e	-0.0	0.0	0.0
40	EX_no2_e	-0.0	-0.0	0.0
41	EX_no3_e	0.0	-0.0	0.0
29	EX_din_e	-0.0	0.0	0.0
44	EX_fru_e	-0.0	0.0	0.0
28	EX_dgsn_e	-0.0	0.0	0.0
27	EX_dcyt_e	-0.0	0.0	0.0
47	EX_ppi_e	-0.0	0.0	0.0
48	EX_gam6p_e	-0.0	0.0	0.0
49	EX_ptrc_e	0.0	-0.0	0.0
50	EX_gam_e	-0.0	0.0	0.0
26	EX_dad_2_e	-0.0	0.0	0.0
70	EX_dcaACP_e	-0.0	0.0	0.0
53	EX_rib__D_e	0.0	0.0	0.0
18	EX_lac__D_e	-0.0	0.0	-0.0
0	EX_istfrnA_e	0.0	-0.0	0.0
15	EX_ins_e	-0.0	0.0	0.0
68	EX_2obut_e	-0.0	0.0	0.0
67	EX_3gmp_e	-0.0	0.0	0.0
8	EX_glyald_e	-0.0	0.0	0.0
65	EX_xan_e	-0.0	0.0	0.0
64	EX_thym_e	-0.0	0.0	0.0
17	EX_asp__L_e	0.0	-0.0	0.0
61	EX_ura_e	-0.0	0.0	0.0
9	EX_glyc_e	-0.0	0.0	0.0
59	EX_tyr__L_e	-0.0	0.0	0.0
12	EX_h_e	0.0	0.0	-0.0
82	EX_glyclt_e	0.0010175068827598184	0.0009702760111727289	4.7230871587089496e-05
101	EX_fum_e	0.04623522974332255	0.0	0.04623522974332255
95	EX_for_e	0.1843961121049434	0.0	0.1843961121049434
32	EX_etoh_e	1.2836007279507975	1.2836007279507975	0.0
11	EX_arg__L_e	7.252595358914404	7.273478040443607	-0.02088268152920252
83	EX_12ppd__S_e	7.968034099515951	0.0	7.968034099515951
108	EX_s_e	9.632099070002493	0.0	9.632099070002493
39	EX_nh4_e	15.292785317611013	12.282426556285508	3.010358761325506
98	EX_ser__D_e	15.845525919753058	0.0	15.845525919753058
19	EX_lac__L_e	26.201711593424633	26.201711593424633	0.0
23	EX_co2_e	29.082032228898527	29.136054155858847	-0.054021926960321875
10	EX_h2o_e	31.159853121175374	41.159853121175374	-10.0

## Sheet: Summary_exchange_shuttels_Excha
Summary_exchange_shuttels_Exchange_weight_1_1_RM
	Exchanges	Flux	iYS854 Shuttel Flux	DP_83VPs_KB5 Shuttel Flux
52	EX_pyr_e	-10.0	-10.0	0.0
62	EX_urea_e	-10.0	-10.0	0.0
12	EX_h_e	-10.0	-10.0	-0.0
51	EX_glc__D_e	-10.0	-10.0	-0.0
5	EX_acald_e	-10.0	-10.0	-0.0
24	EX_cys__L_e	-10.0	-0.2282906382087102	-9.77170936179129
42	EX_o2_e	-10.0	-10.0	-0.0
56	EX_ser__L_e	-10.0	-10.0	0.0
43	EX_orn_e	-9.863131600487193	-9.863131600487193	-0.0
54	EX_glu__L_e	-8.675824889893534	-8.675824889893534	-0.0
46	EX_pi_e	-4.957752184922338	-4.957752184922338	-0.0
35	EX_na1_e	-4.572429111413868	-4.572429111413868	-0.0
63	EX_val__L_e	-0.8446797292649861	-0.8446797292649861	-0.0
21	EX_lys__L_e	-0.8284711062353591	-0.8284711062353591	-0.0
14	EX_ile__L_e	-0.743804396954928	-0.743804396954928	-0.0
20	EX_leu__L_e	-0.7216851133651355	-0.7216851133651355	-0.0
16	EX_k_e	-0.4267677113336132	-0.4267677113336132	-0.0
86	EX_ala__L_e	-0.3424359573132314	0.0	-0.3424359573132314
45	EX_phe__L_e	-0.26266967711508554	-0.26266967711508554	-0.0
25	EX_met__L_e	-0.18611509470248463	-0.18611509470248463	-0.0
59	EX_tyr__L_e	-0.1753459482446663	-0.1753459482446663	-0.0
13	EX_his__L_e	-0.13846466603601731	-0.13846466603601731	-0.0
58	EX_trp__L_e	-0.03525545405261424	-0.03525545405261424	-0.0
36	EX_fe2_e	-0.03391802403932072	-0.03391802403932072	-0.0
30	EX_mg2_e	-0.018967709201552642	-0.018967709201552642	-0.0
22	EX_cl_e	-0.01138108517703728	-0.01138108517703728	-0.0
57	EX_so4_e	-0.00948270546051208	-0.00948270546051208	-0.0
31	EX_mn2_e	-0.001512268587740414	-0.001512268587740414	-0.0
60	EX_thm_e	-0.0010250331157024692	-0.0010250331157024692	-0.0
66	EX_zn2_e	-0.0007446428912278027	-0.0007446428912278027	-0.0
55	EX_ribflv_e	-0.0006860497613413242	-0.0006860497613413242	-0.0
38	EX_nac_e	-0.00019423688058409932	-0.00019423688058409932	-0.0
33	EX_mobd_e	-1.6087963699366107e-05	-1.6087963699366107e-05	0.0
88	EX_gly_e	-0.0	0.0	-0.0
99	EX_enlipa_e	-0.0	0.0	-0.0
74	EX_butACP_e	0.0	-0.0	0.0
100	EX_etha_e	-0.0	0.0	-0.0
73	EX_forglu_e	0.0	-0.0	0.0
101	EX_fum_e	-0.0	0.0	-0.0
102	EX_glcur_e	0.0	0.0	-0.0
97	EX_cu2_e	-0.0	0.0	-0.0
104	EX_pheme_e	-0.0	0.0	-0.0
106	EX_lipa_e	0.0	0.0	-0.0
72	EX_cellb_e	0.0	-0.0	0.0
107	EX_pdima_e	-0.0	0.0	-0.0
108	EX_s_e	-0.0	0.0	0.0
71	EX_btd_RR_e	0.0	-0.0	0.0
70	EX_dcaACP_e	0.0	-0.0	0.0
105	EX_kdo2lipid4_e	0.0	0.0	-0.0
87	EX_ala__D_e	0.0	0.0	-0.0
75	EX_acglu_e	0.0	-0.0	0.0
77	EX_citr__L_e	-0.0	0.0	0.0
89	EX_thr__L_e	-0.0	0.0	-0.0
90	EX_anhgm_e	-0.0	0.0	-0.0
91	EX_pro__L_e	-0.0	0.0	-0.0
85	EX_4abz_e	-0.0	0.0	-0.0
92	EX_ca2_e	-0.0	0.0	-0.0
84	EX_LalaDgluMdap_e	-0.0	0.0	-0.0
76	EX_dhap_e	0.0	-0.0	0.0
81	EX_hxan_e	0.0	-0.0	0.0
93	EX_cobalt2_e	-0.0	0.0	-0.0
94	EX_succ_e	-0.0	0.0	-0.0
79	EX_g6p_B_e	0.0	-0.0	0.0
95	EX_for_e	-0.0	0.0	-0.0
96	EX_lipa_cold_e	-0.0	0.0	-0.0
78	EX_acgam1p_e	0.0	-0.0	0.0
80	EX_hom__L_e	0.0	-0.0	0.0
69	EX_actn__R_e	0.0	-0.0	0.0
0	EX_istfrnA_e	0.0	-0.0	0.0
67	EX_3gmp_e	0.0	-0.0	0.0
1	EX_istfrnB_e	0.0	-0.0	0.0
2	EX_stfrnA_e	0.0	-0.0	0.0
3	EX_stfrnB_e	0.0	-0.0	0.0
6	EX_acgam_e	0.0	-0.0	0.0
7	EX_aglaa_e	0.0	-0.0	0.0
8	EX_glyald_e	0.0	-0.0	0.0
9	EX_glyc_e	0.0	-0.0	0.0
15	EX_ins_e	0.0	-0.0	0.0
17	EX_asp__L_e	0.0	-0.0	0.0
18	EX_lac__D_e	0.0	0.0	-0.0
26	EX_dad_2_e	0.0	-0.0	0.0
27	EX_dcyt_e	0.0	-0.0	0.0
68	EX_2obut_e	-0.0	-0.0	0.0
29	EX_din_e	0.0	-0.0	0.0
34	EX_f6p_e	0.0	-0.0	0.0
28	EX_dgsn_e	0.0	-0.0	0.0
110	EX_26dap__M_e	-0.0	0.0	-0.0
65	EX_xan_e	0.0	-0.0	0.0
40	EX_no2_e	0.0	-0.0	0.0
41	EX_no3_e	0.0	-0.0	0.0
64	EX_thym_e	0.0	-0.0	0.0
61	EX_ura_e	-0.0	0.0	-0.0
44	EX_fru_e	0.0	-0.0	0.0
47	EX_ppi_e	0.0	-0.0	0.0
48	EX_gam6p_e	0.0	-0.0	0.0
109	EX_ni2_e	-0.0	0.0	-0.0
37	EX_fe3_e	0.0	-0.0	0.0
53	EX_rib__D_e	0.0	0.0	0.0
49	EX_ptrc_e	0.0	-0.0	0.0
50	EX_gam_e	0.0	-0.0	0.0
82	EX_glyclt_e	0.0010250331157023451	0.0010250331157023451	-0.0
83	EX_12ppd__S_e	0.11414531910440869	0.0	0.11414531910440869
39	EX_nh4_e	7.044030869787775	6.92988555068348	0.1141453191042956
4	EX_ac_e	7.263067877244011	7.263067877244011	0.0
11	EX_arg__L_e	9.230980559433227	9.230980559433227	-0.0
103	EX_h2s_e	9.77170936179129	0.0	9.77170936179129
98	EX_ser__D_e	10.000000000000112	0.0	10.000000000000112
32	EX_etoh_e	11.50917311363437	11.50917311363437	0.0
19	EX_lac__L_e	22.948625977044344	22.948625977044344	0.0
10	EX_h2o_e	23.016520642635307	33.01652064263531	-10.0
23	EX_co2_e	25.259854539452075	25.259854539452075	-0.0

## Sheet: Summary_exchange_shuttels_Exch1
Summary_exchange_shuttels_Exchange_weight_10_1_RM
	Exchanges	Flux	iYS854 Shuttel Flux	DP_83VPs_KB5 Shuttel Flux
42	EX_o2_e	-10.0	-9.9119287740566	-0.08807122594340022
24	EX_cys__L_e	-10.0	-0.12007096894836877	-9.879929031051631
12	EX_h_e	-10.0	-10.0	-0.0
51	EX_glc__D_e	-10.0	5.314926276867027e-11	-10.000000000053149
56	EX_ser__L_e	-10.0	-10.0	0.0
5	EX_acald_e	-10.0	-10.0	-0.0
52	EX_pyr_e	-10.0	-10.0	0.0
62	EX_urea_e	-10.0	-10.0	0.0
86	EX_ala__L_e	-10.0	0.0	-10.0
54	EX_glu__L_e	-9.456082510353712	-9.28463361564475	-0.17144889470896169
43	EX_orn_e	-7.777690964005501	-9.928013161306694	2.1503221973011932
46	EX_pi_e	-2.8489177505217658	-2.607562505937614	-0.24135524458415136
35	EX_na1_e	-2.430487246983609	-2.4048992904949023	-0.02558795648870693
63	EX_val__L_e	-0.5614784370749479	-0.4442648824310077	-0.11721355464394023
21	EX_lys__L_e	-0.5295765428565649	-0.4357398500960993	-0.09383669276046558
20	EX_leu__L_e	-0.502771857517629	-0.3795750518606186	-0.12319680565701044
14	EX_ile__L_e	-0.4706534122224245	-0.3912088351550612	-0.0794445770673633
88	EX_gly_e	-0.2819337819572638	0.0	-0.2819337819572638
16	EX_k_e	-0.2395069949524108	-0.2244612964323887	-0.015045698520022084
45	EX_phe__L_e	-0.188813197204195	-0.1381528515231075	-0.050660345681087515
25	EX_met__L_e	-0.1399745731472349	-0.09788846328606049	-0.04208610986117443
59	EX_tyr__L_e	-0.12993174644767091	-0.09222435957999893	-0.03770738686767197
13	EX_his__L_e	-0.09873232324078898	-0.07282640561395785	-0.025905917626831122
89	EX_thr__L_e	-0.06937020546135564	0.0	-0.06937020546135564
91	EX_pro__L_e	-0.06044704997960771	0.0	-0.06044704997960771
36	EX_fe2_e	-0.038907050785647275	-0.01783940876056434	-0.021067642025082933
30	EX_mg2_e	-0.03417949307964331	-0.009976191929864313	-0.024203301149778998
58	EX_trp__L_e	-0.034086444175030005	-0.018542838909329222	-0.015543605265700785
110	EX_26dap__M_e	-0.02734480105853102	0.0	-0.02734480105853102
22	EX_cl_e	-0.022578663724557347	-0.005985956917083251	-0.016592706807474097
92	EX_ca2_e	-0.01467790893862432	0.0	-0.01467790893862432
31	EX_mn2_e	-0.011503107440727186	-0.0007953876517449069	-0.01070771978898228
57	EX_so4_e	-0.0111112195781859	-0.004987491567020497	-0.006123728011165405
109	EX_ni2_e	-0.010022613010072328	0.0	-0.010022613010072328
93	EX_cobalt2_e	-0.009981830860061667	0.0	-0.009981830860061667
66	EX_zn2_e	-0.009385232296348089	-0.00039164984675585086	-0.008993582449592238
97	EX_cu2_e	-0.009257250408242637	0.0	-0.009257250408242637
38	EX_nac_e	-0.0034649124852819944	-0.00010216017021211072	-0.0033627523150698835
60	EX_thm_e	-0.0006001018435614794	-0.0005391229372009552	-6.097890636052412e-05
55	EX_ribflv_e	-0.0004827902158244973	-0.00036083240310344906	-0.00012195781272104824
85	EX_4abz_e	-0.0001829367191703568	0.0	-0.0001829367191703568
33	EX_mobd_e	-8.461570763243691e-06	-8.461570763243691e-06	0.0
40	EX_no2_e	0.0	-0.0	0.0
74	EX_butACP_e	0.0	-0.0	0.0
76	EX_dhap_e	0.0	-0.0	0.0
77	EX_citr__L_e	-0.0	0.0	0.0
78	EX_acgam1p_e	0.0	-0.0	0.0
79	EX_g6p_B_e	0.0	-0.0	0.0
80	EX_hom__L_e	0.0	-0.0	0.0
81	EX_hxan_e	0.0	-0.0	0.0
84	EX_LalaDgluMdap_e	0.0	0.0	-0.0
8	EX_glyald_e	0.0	-0.0	0.0
87	EX_ala__D_e	0.0	0.0	-0.0
7	EX_aglaa_e	0.0	-0.0	0.0
6	EX_acgam_e	0.0	-0.0	0.0
90	EX_anhgm_e	-0.0	0.0	-0.0
3	EX_stfrnB_e	0.0	-0.0	0.0
2	EX_stfrnA_e	0.0	-0.0	0.0
94	EX_succ_e	-0.0	0.0	-0.0
96	EX_lipa_cold_e	-0.0	0.0	-0.0
1	EX_istfrnB_e	0.0	-0.0	0.0
99	EX_enlipa_e	-0.0	0.0	-0.0
100	EX_etha_e	-0.0	0.0	-0.0
102	EX_glcur_e	0.0	0.0	-0.0
104	EX_pheme_e	-0.0	0.0	-0.0
105	EX_kdo2lipid4_e	0.0	0.0	-0.0
106	EX_lipa_e	0.0	0.0	-0.0
107	EX_pdima_e	-0.0	0.0	-0.0
108	EX_s_e	-0.0	0.0	0.0
73	EX_forglu_e	0.0	-0.0	0.0
72	EX_cellb_e	0.0	-0.0	0.0
75	EX_acglu_e	0.0	-0.0	0.0
70	EX_dcaACP_e	0.0	-0.0	0.0
41	EX_no3_e	0.0	-0.0	0.0
37	EX_fe3_e	0.0	-0.0	0.0
34	EX_f6p_e	0.0	-0.0	0.0
44	EX_fru_e	0.0	-0.0	0.0
47	EX_ppi_e	0.0	-0.0	0.0
48	EX_gam6p_e	0.0	-0.0	0.0
49	EX_ptrc_e	0.0	-0.0	0.0
50	EX_gam_e	0.0	-0.0	0.0
29	EX_din_e	0.0	-0.0	0.0
28	EX_dgsn_e	0.0	-0.0	0.0
53	EX_rib__D_e	0.0	0.0	0.0
27	EX_dcyt_e	0.0	-0.0	0.0
71	EX_btd_RR_e	0.0	-0.0	0.0
26	EX_dad_2_e	0.0	-0.0	0.0
0	EX_istfrnA_e	0.0	-0.0	0.0
64	EX_thym_e	0.0	-0.0	0.0
69	EX_actn__R_e	0.0	-0.0	0.0
17	EX_asp__L_e	0.0	-0.0	0.0
15	EX_ins_e	0.0	-0.0	0.0
61	EX_ura_e	-0.0	0.0	0.0
68	EX_2obut_e	-0.0	-0.0	0.0
67	EX_3gmp_e	0.0	-0.0	0.0
9	EX_glyc_e	0.0	-0.0	0.0
18	EX_lac__D_e	-0.0	0.0	-0.0
65	EX_xan_e	0.0	-0.0	0.0
82	EX_glyclt_e	0.0007220596563713433	0.0005391229372009865	0.0001829367191703568
101	EX_fum_e	0.17908035499690092	0.0	0.17908035499690092
95	EX_for_e	0.717240526151564	0.0	0.717240526151564
10	EX_h2o_e	4.9258766317852185	14.925876631785219	-10.0
4	EX_ac_e	7.221598352114543	7.221598352114543	0.0
11	EX_arg__L_e	7.364323214872193	9.595529146120416	-2.2312059312482235
39	EX_nh4_e	7.622526614566928	13.106779242228063	-5.484252627661135
83	EX_12ppd__S_e	9.417392324017923	0.0	9.417392324017923
103	EX_h2s_e	9.85338591465359	0.0	9.85338591465359
32	EX_etoh_e	10.775536795441258	10.775536795441258	0.0
19	EX_lac__L_e	12.730452567920224	12.730452567920224	0.0
23	EX_co2_e	26.968430996820633	25.03037821407997	1.938052782740661
98	EX_ser__D_e	28.30280005588776	0.0	28.30280005588776

## Sheet: Summary_exchange_shuttels_SNM_w
Summary_exchange_shuttels_SNM_weight_1_1_RM
	Exchanges	Flux	iYS854 Shuttel Flux	DP_83VPs_KB5 Shuttel Flux
42	EX_o2_e	-20.0	-20.0	-0.0
43	EX_orn_e	-10.0	-10.0	-0.0
51	EX_glc__D_e	-10.0	-10.0	-0.0
52	EX_pyr_e	-10.0	-10.0	0.0
54	EX_glu__L_e	-10.0	-10.0	-0.0
24	EX_cys__L_e	-10.0	-0.46136131037795636	-9.538638689622044
56	EX_ser__L_e	-10.0	-10.0	0.0
62	EX_urea_e	-6.501825575163122	-6.501825575163122	0.0
46	EX_pi_e	-5.519506278293556	-5.519506278293556	-0.0
86	EX_ala__L_e	-5.461361310377955	0.0	-5.461361310377955
35	EX_na1_e	-5.0905229317948155	-5.0905229317948155	-0.0
63	EX_val__L_e	-0.9403888889416081	-0.9403888889416081	-0.0
21	EX_lys__L_e	-0.9223436956280106	-0.9223436956280106	-0.0
20	EX_leu__L_e	-0.8034579715955666	-0.8034579715955666	-0.0
16	EX_k_e	-0.47512400261622484	-0.47512400261622484	-0.0
45	EX_phe__L_e	-0.29243231163585287	-0.29243231163585287	-0.0
13	EX_his__L_e	-0.15415385138292162	-0.15415385138292162	-0.0
58	EX_trp__L_e	-0.039250186925308655	-0.039250186925308655	-0.0
36	EX_fe2_e	-0.03776121509295132	-0.03776121509295132	-0.0
30	EX_mg2_e	-0.021116906637900282	-0.021116906637900282	-0.0
22	EX_cl_e	-0.01267065572166269	-0.01267065572166269	-0.0
57	EX_so4_e	-0.010557173971643834	-0.010557173971643834	-0.0
31	EX_mn2_e	-0.0016836210550997678	-0.0016836210550997678	-0.0
60	EX_thm_e	-0.0011411777972256789	-0.0011411777972256789	-0.0
66	EX_zn2_e	-0.0008290170544868159	-0.0008290170544868159	-0.0
55	EX_ribflv_e	-0.0007637848411552648	-0.0007637848411552648	-0.0
38	EX_nac_e	-0.0002162455164897198	-0.0002162455164897198	-0.0
33	EX_mobd_e	-1.7910862288295403e-05	-1.7910862288295403e-05	0.0
87	EX_ala__D_e	0.0	0.0	-0.0
73	EX_forglu_e	0.0	-0.0	0.0
72	EX_cellb_e	0.0	-0.0	0.0
71	EX_btd_RR_e	0.0	-0.0	0.0
100	EX_etha_e	-0.0	0.0	-0.0
101	EX_fum_e	-0.0	0.0	-0.0
70	EX_dcaACP_e	0.0	-0.0	0.0
102	EX_glcur_e	0.0	0.0	-0.0
69	EX_actn__R_e	0.0	-0.0	0.0
103	EX_h2s_e	-0.0	0.0	-0.0
104	EX_pheme_e	-0.0	0.0	-0.0
105	EX_kdo2lipid4_e	0.0	0.0	-0.0
68	EX_2obut_e	0.0	-0.0	0.0
106	EX_lipa_e	0.0	0.0	-0.0
67	EX_3gmp_e	0.0	-0.0	0.0
107	EX_pdima_e	-0.0	0.0	-0.0
74	EX_butACP_e	0.0	-0.0	0.0
99	EX_enlipa_e	-0.0	0.0	-0.0
97	EX_cu2_e	-0.0	0.0	-0.0
75	EX_acglu_e	0.0	-0.0	0.0
89	EX_thr__L_e	-0.0	0.0	-0.0
85	EX_4abz_e	-0.0	0.0	-0.0
84	EX_LalaDgluMdap_e	-0.0	0.0	-0.0
90	EX_anhgm_e	0.0	0.0	-0.0
91	EX_pro__L_e	-0.0	0.0	-0.0
92	EX_ca2_e	-0.0	0.0	-0.0
80	EX_hom__L_e	0.0	-0.0	0.0
93	EX_cobalt2_e	-0.0	0.0	-0.0
94	EX_succ_e	-0.0	0.0	-0.0
79	EX_g6p_B_e	0.0	-0.0	0.0
78	EX_acgam1p_e	0.0	-0.0	0.0
77	EX_citr__L_e	-0.0	0.0	0.0
76	EX_dhap_e	0.0	-0.0	0.0
95	EX_for_e	-0.0	0.0	-0.0
96	EX_lipa_cold_e	-0.0	0.0	-0.0
88	EX_gly_e	-0.0	0.0	-0.0
81	EX_hxan_e	0.0	-0.0	0.0
0	EX_istfrnA_e	0.0	-0.0	0.0
64	EX_thym_e	0.0	-0.0	0.0
26	EX_dad_2_e	0.0	-0.0	0.0
65	EX_xan_e	0.0	-0.0	0.0
18	EX_lac__D_e	-0.0	0.0	-0.0
17	EX_asp__L_e	0.0	-0.0	0.0
15	EX_ins_e	0.0	-0.0	0.0
14	EX_ile__L_e	-0.0	0.0	-0.0
12	EX_h_e	0.0	0.0	-0.0
27	EX_dcyt_e	0.0	-0.0	0.0
9	EX_glyc_e	0.0	-0.0	0.0
7	EX_aglaa_e	0.0	-0.0	0.0
6	EX_acgam_e	0.0	-0.0	0.0
5	EX_acald_e	-0.0	0.0	-0.0
4	EX_ac_e	0.0	-0.0	0.0
3	EX_stfrnB_e	0.0	-0.0	0.0
2	EX_stfrnA_e	0.0	-0.0	0.0
1	EX_istfrnB_e	0.0	-0.0	0.0
8	EX_glyald_e	0.0	-0.0	0.0
28	EX_dgsn_e	0.0	-0.0	0.0
25	EX_met__L_e	-0.0	0.0	-0.0
110	EX_26dap__M_e	-0.0	0.0	-0.0
47	EX_ppi_e	0.0	-0.0	0.0
44	EX_fru_e	0.0	-0.0	0.0
29	EX_din_e	0.0	-0.0	0.0
50	EX_gam_e	0.0	-0.0	0.0
53	EX_rib__D_e	0.0	0.0	0.0
41	EX_no3_e	0.0	-0.0	0.0
48	EX_gam6p_e	0.0	-0.0	0.0
40	EX_no2_e	0.0	-0.0	0.0
37	EX_fe3_e	0.0	-0.0	0.0
34	EX_f6p_e	0.0	-0.0	0.0
59	EX_tyr__L_e	-0.0	0.0	0.0
61	EX_ura_e	-0.0	0.0	-0.0
109	EX_ni2_e	-0.0	0.0	-0.0
49	EX_ptrc_e	0.0	-0.0	0.0
82	EX_glyclt_e	0.0011411777972256752	0.0011411777972256752	0.0
32	EX_etoh_e	1.4729713728440972	1.4729713728440972	0.0
83	EX_12ppd__S_e	4.999999999999999	0.0	4.999999999999999
11	EX_arg__L_e	5.645669907833007	5.645669907833007	-0.0
108	EX_s_e	9.538638689622044	0.0	9.538638689622044
98	EX_ser__D_e	10.0	0.0	10.0
39	EX_nh4_e	18.200953780222225	13.200953780222225	5.0
23	EX_co2_e	27.978479427113076	27.978479427113076	-0.0
19	EX_lac__L_e	30.866092535616644	30.866092535616644	0.0
10	EX_h2o_e	33.401703141579915	43.401703141579915	-10.0

## Sheet: Summary_exchange_shuttels_SNM_1
Summary_exchange_shuttels_SNM_weight_10_1_RM
	Exchanges	Flux	iYS854 Shuttel Flux	DP_83VPs_KB5 Shuttel Flux
42	EX_o2_e	-20.0	-19.87422138718961	-0.1257786128103895
56	EX_ser__L_e	-10.0	-10.0	0.0
54	EX_glu__L_e	-10.0	-9.828551105292057	-0.1714488947079431
24	EX_cys__L_e	-10.0	-0.26529126791839125	-9.734708732081609
52	EX_pyr_e	-10.0	-10.0	0.0
86	EX_ala__L_e	-10.0	0.0	-10.0
51	EX_glc__D_e	-10.0	-0.0	-10.0
43	EX_orn_e	-6.432882724355636	-10.0	3.567117275644364
62	EX_urea_e	-6.105938058673854	-6.105938058673854	0.0
46	EX_pi_e	-3.415173217425951	-3.17381797284321	-0.2413552445827408
35	EX_na1_e	-2.9527325881739293	-2.927144631685361	-0.02558795648856793
101	EX_fum_e	-0.8752152495209202	0.0	-0.8752152495209202
63	EX_val__L_e	-0.6579545207189166	-0.5407409660756126	-0.117213554643304
21	EX_lys__L_e	-0.6242013396554903	-0.5303646468955341	-0.09383669275995625
20	EX_leu__L_e	-0.5851999671895658	-0.462003161533224	-0.12319680565634174
16	EX_k_e	-0.2882507684666593	-0.2732050699467189	-0.015045698519940417
88	EX_gly_e	-0.28193378195602403	0.0	-0.28193378195602403
45	EX_phe__L_e	-0.25652170859500717	-0.16815397604672733	-0.08836773254827984
13	EX_his__L_e	-0.11454722709058124	-0.08864130946389073	-0.02590591762669051
14	EX_ile__L_e	-0.07944457706690855	0.0	-0.07944457706690855
89	EX_thr__L_e	-0.06937020546097912	0.0	-0.06937020546097912
91	EX_pro__L_e	-0.06044704997960771	0.0	-0.06044704997960771
36	EX_fe2_e	-0.04278103758893906	-0.021713395563970478	-0.021067642024968584
25	EX_met__L_e	-0.04208610986094599	0.0	-0.04208610986094599
58	EX_trp__L_e	-0.03811318711225781	-0.02256958184664139	-0.015543605265616416
30	EX_mg2_e	-0.03634591218023771	-0.012142611030590077	-0.024203301149647628
110	EX_26dap__M_e	-0.027344801058382596	0.0	-0.027344801058382596
22	EX_cl_e	-0.023878567685062704	-0.007285860877678669	-0.016592706807384033
92	EX_ca2_e	-0.01467790893862432	0.0	-0.01467790893862432
57	EX_so4_e	-0.012194297878115646	-0.006070569866983479	-0.0061237280111321665
31	EX_mn2_e	-0.011675832966935584	-0.0009681131780114225	-0.010707719788924161
109	EX_ni2_e	-0.010022613010017927	0.0	-0.010022613010017927
93	EX_cobalt2_e	-0.009981830860061667	0.0	-0.009981830860061667
66	EX_zn2_e	-0.009470282555433546	-0.000476700105890123	-0.008993582449543423
97	EX_cu2_e	-0.009257250408242637	0.0	-0.009257250408242637
38	EX_nac_e	-0.0034870974778692656	-0.00012434516272252983	-0.0033627523151467356
60	EX_thm_e	-0.000717177200270671	-0.0006561982939104779	-6.097890636019315e-05
55	EX_ribflv_e	-0.000561148192067972	-0.00043919037934758573	-0.0001219578127203863
85	EX_4abz_e	-0.00018293671908057902	0.0	-0.00018293671908057902
33	EX_mobd_e	-1.0299076361823644e-05	-1.0299076361823644e-05	0.0
34	EX_f6p_e	0.0	-0.0	0.0
7	EX_aglaa_e	0.0	-0.0	0.0
87	EX_ala__D_e	0.0	0.0	-0.0
8	EX_glyald_e	0.0	-0.0	0.0
84	EX_LalaDgluMdap_e	0.0	0.0	-0.0
81	EX_hxan_e	0.0	-0.0	0.0
80	EX_hom__L_e	0.0	-0.0	0.0
79	EX_g6p_B_e	0.0	-0.0	0.0
78	EX_acgam1p_e	0.0	-0.0	0.0
77	EX_citr__L_e	-0.0	0.0	0.0
76	EX_dhap_e	0.0	-0.0	0.0
75	EX_acglu_e	0.0	-0.0	0.0
37	EX_fe3_e	0.0	-0.0	0.0
6	EX_acgam_e	0.0	-0.0	0.0
90	EX_anhgm_e	0.0	0.0	-0.0
5	EX_acald_e	0.0	0.0	-0.0
4	EX_ac_e	0.0	-0.0	0.0
3	EX_stfrnB_e	0.0	-0.0	0.0
94	EX_succ_e	-0.0	0.0	-0.0
95	EX_for_e	-0.0	0.0	-0.0
96	EX_lipa_cold_e	-0.0	0.0	-0.0
2	EX_stfrnA_e	0.0	-0.0	0.0
99	EX_enlipa_e	-0.0	0.0	-0.0
100	EX_etha_e	-0.0	0.0	-0.0
1	EX_istfrnB_e	0.0	-0.0	0.0
102	EX_glcur_e	0.0	0.0	-0.0
104	EX_pheme_e	-0.0	0.0	-0.0
105	EX_kdo2lipid4_e	0.0	0.0	-0.0
106	EX_lipa_e	0.0	0.0	-0.0
107	EX_pdima_e	-0.0	0.0	-0.0
73	EX_forglu_e	0.0	-0.0	0.0
72	EX_cellb_e	0.0	-0.0	0.0
74	EX_butACP_e	0.0	-0.0	0.0
70	EX_dcaACP_e	0.0	-0.0	0.0
40	EX_no2_e	0.0	-0.0	0.0
41	EX_no3_e	0.0	-0.0	0.0
44	EX_fru_e	0.0	-0.0	0.0
29	EX_din_e	0.0	-0.0	0.0
28	EX_dgsn_e	0.0	-0.0	0.0
47	EX_ppi_e	0.0	-0.0	0.0
48	EX_gam6p_e	0.0	-0.0	0.0
49	EX_ptrc_e	0.0	-0.0	0.0
50	EX_gam_e	0.0	-0.0	0.0
27	EX_dcyt_e	0.0	-0.0	0.0
26	EX_dad_2_e	0.0	-0.0	0.0
53	EX_rib__D_e	0.0	0.0	0.0
71	EX_btd_RR_e	0.0	-0.0	0.0
18	EX_lac__D_e	-0.0	0.0	-0.0
0	EX_istfrnA_e	0.0	-0.0	0.0
15	EX_ins_e	0.0	-0.0	0.0
69	EX_actn__R_e	0.0	-0.0	0.0
68	EX_2obut_e	0.0	-0.0	0.0
67	EX_3gmp_e	0.0	-0.0	0.0
9	EX_glyc_e	0.0	-0.0	0.0
65	EX_xan_e	0.0	-0.0	0.0
17	EX_asp__L_e	0.0	-0.0	0.0
64	EX_thym_e	0.0	-0.0	0.0
61	EX_ura_e	-0.0	0.0	0.0
12	EX_h_e	0.0	0.0	-0.0
59	EX_tyr__L_e	-0.0	0.0	0.0
82	EX_glyclt_e	0.000839135012991057	0.000656198293910478	0.00018293671908057902
103	EX_h2s_e	0.3271201332128892	0.0	0.3271201332128892
32	EX_etoh_e	0.8248057145192411	0.8248057145192411	0.0
11	EX_arg__L_e	1.9656317399631305	5.6136327495541005	-3.64800100959097
108	EX_s_e	9.381045482470823	0.0	9.381045482470823
83	EX_12ppd__S_e	13.122350399407829	0.0	13.122350399407829
10	EX_h2o_e	13.604624754700993	23.604624754700993	-10.0
39	EX_nh4_e	19.684068228154626	19.684068228154626	0.0
19	EX_lac__L_e	21.124497171868086	21.124497171868086	0.0
98	EX_ser__D_e	25.506917285949726	0.0	25.506917285949726
23	EX_co2_e	31.933466645578072	26.807082653829095	5.126383991748975

## Sheet: Summary_exchange_shuttels_SNM_2
Summary_exchange_shuttels_SNM_weight_0.09_0.9_RM
	Exchanges	Flux	iYS854 Shuttel Flux	DP_83VPs_KB5 Shuttel Flux
42	EX_o2_e	-20.0	-19.87422138718961	-0.1257786128103895
56	EX_ser__L_e	-10.0	-10.0	0.0
54	EX_glu__L_e	-10.0	-9.828551105292059	-0.17144889470794134
24	EX_cys__L_e	-10.0	-0.2652912679183732	-9.734708732081627
52	EX_pyr_e	-10.0	-10.0	0.0
86	EX_ala__L_e	-10.0	0.0	-10.0
51	EX_glc__D_e	-10.0	-0.0	-10.0
43	EX_orn_e	-6.432882724355636	-10.0	3.567117275644364
62	EX_urea_e	-6.1059380586743215	-6.1059380586743215	0.0
46	EX_pi_e	-3.4151732174272573	-3.173817972844403	-0.24135524458285454
35	EX_na1_e	-2.9527325881808757	-2.9271446316923075	-0.025587956488568042
101	EX_fum_e	-0.875215249520922	0.0	-0.875215249520922
63	EX_val__L_e	-0.6579545207188784	-0.5407409660755744	-0.117213554643304
21	EX_lys__L_e	-0.624201339655453	-0.5303646468954968	-0.09383669275995625
20	EX_leu__L_e	-0.5851999671895333	-0.4620031615331915	-0.12319680565634174
16	EX_k_e	-0.2882507684666401	-0.2732050699466997	-0.015045698519940417
88	EX_gly_e	-0.28193378195602425	0.0	-0.28193378195602425
45	EX_phe__L_e	-0.25652170859499535	-0.16815397604671548	-0.08836773254827984
13	EX_his__L_e	-0.114547227090575	-0.08864130946388449	-0.02590591762669051
14	EX_ile__L_e	-0.07944457706690855	0.0	-0.07944457706690855
89	EX_thr__L_e	-0.06937020546097912	0.0	-0.06937020546097912
91	EX_pro__L_e	-0.06044704997960771	0.0	-0.06044704997960771
36	EX_fe2_e	-0.04278103758893753	-0.02171339556396895	-0.021067642024968584
25	EX_met__L_e	-0.04208610986094599	0.0	-0.04208610986094599
58	EX_trp__L_e	-0.03811318711225621	-0.022569581846639798	-0.015543605265616416
30	EX_mg2_e	-0.03634591218023685	-0.012142611030589221	-0.024203301149647628
110	EX_26dap__M_e	-0.027344801058382596	0.0	-0.027344801058382596
22	EX_cl_e	-0.02387856768506219	-0.007285860877678157	-0.016592706807384033
92	EX_ca2_e	-0.01467790893862432	0.0	-0.01467790893862432
57	EX_so4_e	-0.01219429787811522	-0.006070569866983053	-0.0061237280111321665
31	EX_mn2_e	-0.011675832966935515	-0.0009681131780113544	-0.010707719788924161
109	EX_ni2_e	-0.010022613010017927	0.0	-0.010022613010017927
93	EX_cobalt2_e	-0.009981830860061667	0.0	-0.009981830860061667
66	EX_zn2_e	-0.009470282555433513	-0.00047670010589008943	-0.008993582449543423
97	EX_cu2_e	-0.009257250408242637	0.0	-0.009257250408242637
38	EX_nac_e	-0.0034870974774659337	-0.00012434516231919814	-0.0033627523151467356
60	EX_thm_e	-0.0007171772002706249	-0.0006561982939104318	-6.097890636019315e-05
55	EX_ribflv_e	-0.0005611481920678996	-0.0004391903793475133	-0.0001219578127203863
85	EX_4abz_e	-0.00018293671908057902	0.0	-0.00018293671908057902
33	EX_mobd_e	-1.0299076361822919e-05	-1.0299076361822919e-05	0.0
34	EX_f6p_e	0.0	-0.0	0.0
7	EX_aglaa_e	0.0	-0.0	0.0
87	EX_ala__D_e	0.0	0.0	-0.0
8	EX_glyald_e	0.0	-0.0	0.0
84	EX_LalaDgluMdap_e	0.0	0.0	-0.0
81	EX_hxan_e	0.0	-0.0	0.0
80	EX_hom__L_e	0.0	-0.0	0.0
79	EX_g6p_B_e	0.0	-0.0	0.0
78	EX_acgam1p_e	0.0	-0.0	0.0
77	EX_citr__L_e	-0.0	0.0	0.0
76	EX_dhap_e	0.0	-0.0	0.0
75	EX_acglu_e	0.0	-0.0	0.0
37	EX_fe3_e	0.0	-0.0	0.0
6	EX_acgam_e	0.0	-0.0	0.0
90	EX_anhgm_e	-0.0	0.0	-0.0
5	EX_acald_e	-0.0	0.0	0.0
4	EX_ac_e	0.0	-0.0	0.0
3	EX_stfrnB_e	0.0	-0.0	0.0
94	EX_succ_e	-0.0	0.0	-0.0
95	EX_for_e	-0.0	0.0	-0.0
96	EX_lipa_cold_e	-0.0	0.0	-0.0
2	EX_stfrnA_e	0.0	-0.0	0.0
99	EX_enlipa_e	-0.0	0.0	-0.0
100	EX_etha_e	-0.0	0.0	-0.0
1	EX_istfrnB_e	0.0	-0.0	0.0
102	EX_glcur_e	0.0	0.0	-0.0
104	EX_pheme_e	-0.0	0.0	-0.0
105	EX_kdo2lipid4_e	0.0	0.0	-0.0
106	EX_lipa_e	0.0	0.0	-0.0
107	EX_pdima_e	-0.0	0.0	-0.0
73	EX_forglu_e	0.0	-0.0	0.0
72	EX_cellb_e	0.0	-0.0	0.0
74	EX_butACP_e	0.0	-0.0	0.0
70	EX_dcaACP_e	0.0	-0.0	0.0
40	EX_no2_e	0.0	-0.0	0.0
41	EX_no3_e	0.0	-0.0	0.0
44	EX_fru_e	0.0	-0.0	0.0
29	EX_din_e	0.0	-0.0	0.0
28	EX_dgsn_e	0.0	-0.0	0.0
47	EX_ppi_e	0.0	-0.0	0.0
48	EX_gam6p_e	0.0	-0.0	0.0
49	EX_ptrc_e	0.0	-0.0	0.0
50	EX_gam_e	0.0	-0.0	0.0
27	EX_dcyt_e	0.0	-0.0	0.0
26	EX_dad_2_e	0.0	-0.0	0.0
53	EX_rib__D_e	0.0	0.0	0.0
71	EX_btd_RR_e	0.0	-0.0	0.0
18	EX_lac__D_e	-0.0	0.0	-0.0
0	EX_istfrnA_e	0.0	-0.0	0.0
15	EX_ins_e	0.0	-0.0	0.0
69	EX_actn__R_e	0.0	-0.0	0.0
68	EX_2obut_e	0.0	-0.0	0.0
67	EX_3gmp_e	0.0	-0.0	0.0
9	EX_glyc_e	0.0	-0.0	0.0
65	EX_xan_e	0.0	-0.0	0.0
17	EX_asp__L_e	0.0	-0.0	0.0
64	EX_thym_e	0.0	-0.0	0.0
61	EX_ura_e	-0.0	0.0	0.0
12	EX_h_e	-0.0	0.0	0.0
59	EX_tyr__L_e	0.0	0.0	-0.0
82	EX_glyclt_e	0.0008391350129910108	0.0006561982939104318	0.00018293671908057902
103	EX_h2s_e	0.3271201332128892	0.0	0.3271201332128892
32	EX_etoh_e	0.8248057145189481	0.8248057145189481	0.0
11	EX_arg__L_e	1.965631739960584	5.613632749551549	-3.6480010095909647
108	EX_s_e	9.38104548247084	0.0	9.38104548247084
83	EX_12ppd__S_e	13.122350399407836	0.0	13.122350399407836
10	EX_h2o_e	13.60462475470499	23.60462475470499	-10.0
39	EX_nh4_e	19.684068228153283	19.684068228153283	0.0
19	EX_lac__L_e	21.12449717186775	21.12449717186775	0.0
98	EX_ser__D_e	25.506917285949726	0.0	25.506917285949726
23	EX_co2_e	31.93346664557775	26.80708265382878	5.126383991748969

## Sheet: summary_micom_adjusted_weights_
summary_micom_adjusted_weights_0_9__0_09
	Exchanges	Flux	iYS854 Shuttel Flux	DP_83VPs_KB5 Shuttel Flux
42	EX_o2_m	-20.0	-19.874221	-0.125779
51	EX_glc__D_m	-10.0	0.0	-10.0
11	EX_arg__L_m	-10.0	-9.919116	-0.080884
10	EX_h2o_m	-10.0	0.0	-10.0
86	EX_ala__L_m	-10.0	0.0	-10.0
54	EX_glu__L_m	-10.0	-9.828551	-0.171449
62	EX_urea_m	-10.0	-10.0	0.0
52	EX_pyr_m	-10.0	-10.0	0.0
24	EX_cys__L_m	-10.0	-0.265291	-9.734709
101	EX_fum_m	-10.0	0.0	-10.0
56	EX_ser__L_m	-10.0	-10.0	0.0
43	EX_orn_m	-10.0	-10.0	0.0
88	EX_gly_m	-3.762188	0.0	-3.762188
35	EX_na1_m	-2.952733	-2.927145	-0.025588
63	EX_val__L_m	-0.657955	-0.540741	-0.117214
21	EX_lys__L_m	-0.624201	-0.530365	-0.093837
20	EX_leu__L_m	-0.5852	-0.462003	-0.123197
16	EX_k_m	-0.288251	-0.273205	-0.015046
45	EX_phe__L_m	-0.256522	-0.168154	-0.088368
46	EX_pi_m	-0.241355	0.0	-0.241355
13	EX_his__L_m	-0.114547	-0.088641	-0.025906
14	EX_ile__L_m	-0.079445	0.0	-0.079445
89	EX_thr__L_m	-0.06937	0.0	-0.06937
91	EX_pro__L_m	-0.060447	0.0	-0.060447
36	EX_fe2_m	-0.042781	-0.021713	-0.021068
25	EX_met__L_m	-0.042086	0.0	-0.042086
58	EX_trp__L_m	-0.038113	-0.02257	-0.015544
30	EX_mg2_m	-0.036346	-0.012143	-0.024203
110	EX_26dap__M_m	-0.027345	0.0	-0.027345
22	EX_cl_m	-0.023879	-0.007286	-0.016593
92	EX_ca2_m	-0.014678	0.0	-0.014678
57	EX_so4_m	-0.012194	-0.006071	-0.006124
31	EX_mn2_m	-0.011676	-0.000968	-0.010708
109	EX_ni2_m	-0.010023	0.0	-0.010023
93	EX_cobalt2_m	-0.009982	0.0	-0.009982
66	EX_zn2_m	-0.00947	-0.000477	-0.008994
97	EX_cu2_m	-0.009257	0.0	-0.009257
38	EX_nac_m	-0.003487	-0.000124	-0.003363
60	EX_thm_m	-0.000717	-0.000656	-6.1e-05
55	EX_ribflv_m	-0.000561	-0.000439	-0.000122
85	EX_4abz_m	-0.000183	0.0	-0.000183
33	EX_mobd_m	-1e-05	-1e-05	0.0
40	EX_no2_m	-0.0	0.0	0.0
76	EX_dhap_m	-0.0	0.0	0.0
78	EX_acgam1p_m	-0.0	0.0	0.0
79	EX_g6p_B_m	-0.0	0.0	0.0
80	EX_hom__L_m	-0.0	0.0	0.0
81	EX_hxan_m	-0.0	0.0	0.0
84	EX_LalaDgluMdap_m	-0.0	0.0	0.0
8	EX_glyald_m	-0.0	0.0	0.0
87	EX_ala__D_m	-0.0	0.0	0.0
7	EX_aglaa_m	-0.0	0.0	0.0
6	EX_acgam_m	-0.0	0.0	0.0
90	EX_anhgm_m	-0.0	0.0	0.0
4	EX_ac_m	-0.0	0.0	0.0
3	EX_stfrnB_m	-0.0	0.0	0.0
94	EX_succ_m	-0.0	0.0	0.0
95	EX_for_m	-0.0	0.0	0.0
96	EX_lipa_cold_m	-0.0	0.0	0.0
2	EX_stfrnA_m	-0.0	0.0	0.0
98	EX_ser__D_m	-0.0	0.0	0.0
99	EX_enlipa_m	-0.0	0.0	0.0
100	EX_etha_m	-0.0	0.0	0.0
1	EX_istfrnB_m	-0.0	0.0	0.0
102	EX_glcur_m	-0.0	0.0	0.0
103	EX_h2s_m	-0.0	0.0	0.0
104	EX_pheme_m	-0.0	0.0	0.0
105	EX_kdo2lipid4_m	-0.0	0.0	0.0
106	EX_lipa_m	-0.0	0.0	0.0
107	EX_pdima_m	-0.0	0.0	0.0
74	EX_butACP_m	-0.0	0.0	0.0
73	EX_forglu_m	-0.0	0.0	0.0
75	EX_acglu_m	-0.0	0.0	0.0
71	EX_btd_RR_m	-0.0	0.0	0.0
41	EX_no3_m	-0.0	0.0	0.0
37	EX_fe3_m	-0.0	0.0	0.0
34	EX_f6p_m	-0.0	0.0	0.0
44	EX_fru_m	-0.0	0.0	0.0
47	EX_ppi_m	-0.0	0.0	0.0
48	EX_gam6p_m	-0.0	0.0	0.0
50	EX_gam_m	-0.0	0.0	0.0
29	EX_din_m	-0.0	0.0	0.0
28	EX_dgsn_m	-0.0	0.0	0.0
53	EX_rib__D_m	-0.0	0.0	0.0
27	EX_dcyt_m	-0.0	0.0	0.0
26	EX_dad_2_m	-0.0	0.0	0.0
19	EX_lac__L_m	-0.0	0.0	0.0
72	EX_cellb_m	-0.0	0.0	0.0
18	EX_lac__D_m	-0.0	0.0	0.0
0	EX_istfrnA_m	-0.0	0.0	0.0
17	EX_asp__L_m	-0.0	0.0	0.0
61	EX_ura_m	-0.0	0.0	0.0
15	EX_ins_m	-0.0	0.0	0.0
70	EX_dcaACP_m	-0.0	0.0	0.0
12	EX_h_m	-0.0	0.0	0.0
64	EX_thym_m	-0.0	0.0	0.0
69	EX_actn__R_m	-0.0	0.0	0.0
65	EX_xan_m	-0.0	0.0	0.0
9	EX_glyc_m	-0.0	0.0	0.0
59	EX_tyr__L_m	-0.0	0.0	0.0
67	EX_3gmp_m	-0.0	0.0	0.0
68	EX_2obut_m	-0.0	0.0	0.0
82	EX_glyclt_m	0.000839	0.000656	0.000183
49	EX_ptrc_m	1.003996	1.003996	0.0
108	EX_s_m	9.708166	0.0	9.708166
77	EX_citr__L_m	14.528753	14.528753	0.0
83	EX_12ppd__S_m	16.853028	0.0	16.853028
32	EX_etoh_m	21.949303	21.949303	0.0
5	EX_acald_m	32.641152	0.0	32.641152
39	EX_nh4_m	65.861874	44.008937	21.852937
23	EX_co2_m	98.898964	53.833633	45.06533

## Sheet: summary_micom_unadjusted_weight
summary_micom_unadjusted_weights_0_9__0_09
	Exchanges	Flux	iYS854 Shuttel Flux	DP_83VPs_KB5 Shuttel Flux
42	EX_o2_m	-20.0	-20.0	-20.0
11	EX_arg__L_m	-10.0	-10.0	-10.0
51	EX_glc__D_m	-10.0	-10.0	-10.0
86	EX_ala__L_m	-9.090909	0.0	-10.0
88	EX_gly_m	-9.090909	0.0	-10.0
38	EX_nac_m	-1.237387	-0.000216	-1.361104
54	EX_glu__L_m	-1.064954	-10.0	-0.171449
56	EX_ser__L_m	-0.909091	-10.0	0.0
52	EX_pyr_m	-0.909091	-10.0	0.0
46	EX_pi_m	-0.721187	-5.519506	-0.241355
62	EX_urea_m	-0.591075	-6.501826	0.0
35	EX_na1_m	-0.486037	-5.090523	-0.025588
63	EX_val__L_m	-0.192048	-0.940389	-0.117214
20	EX_leu__L_m	-0.185039	-0.803458	-0.123197
21	EX_lys__L_m	-0.169156	-0.922344	-0.093837
101	EX_fum_m	-0.129323	0.0	-0.142256
45	EX_phe__L_m	-0.106919	-0.292432	-0.088368
14	EX_ile__L_m	-0.072222	0.0	-0.079445
24	EX_cys__L_m	-0.066072	-0.461361	-0.026543
89	EX_thr__L_m	-0.063064	0.0	-0.06937
16	EX_k_m	-0.056871	-0.475124	-0.015046
91	EX_pro__L_m	-0.054952	0.0	-0.060447
25	EX_met__L_m	-0.03826	0.0	-0.042086
13	EX_his__L_m	-0.037565	-0.154154	-0.025906
110	EX_26dap__M_m	-0.024859	0.0	-0.027345
30	EX_mg2_m	-0.023923	-0.021117	-0.024203
36	EX_fe2_m	-0.022585	-0.037761	-0.021068
58	EX_trp__L_m	-0.017699	-0.03925	-0.015544
22	EX_cl_m	-0.016236	-0.012671	-0.016593
92	EX_ca2_m	-0.013344	0.0	-0.014678
31	EX_mn2_m	-0.009887	-0.001684	-0.010708
109	EX_ni2_m	-0.009111	0.0	-0.010023
93	EX_cobalt2_m	-0.009074	0.0	-0.009982
97	EX_cu2_m	-0.008416	0.0	-0.009257
66	EX_zn2_m	-0.008251	-0.000829	-0.008994
57	EX_so4_m	-0.006527	-0.010557	-0.006124
55	EX_ribflv_m	-0.00018	-0.000764	-0.000122
85	EX_4abz_m	-0.000166	0.0	-0.000183
60	EX_thm_m	-0.000159	-0.001141	-6.1e-05
33	EX_mobd_m	-2e-06	-1.8e-05	0.0
37	EX_fe3_m	-0.0	0.0	0.0
7	EX_aglaa_m	-0.0	0.0	0.0
87	EX_ala__D_m	-0.0	0.0	0.0
8	EX_glyald_m	-0.0	0.0	0.0
84	EX_LalaDgluMdap_m	-0.0	0.0	0.0
83	EX_12ppd__S_m	-0.0	0.0	0.0
81	EX_hxan_m	-0.0	0.0	0.0
80	EX_hom__L_m	-0.0	0.0	0.0
79	EX_g6p_B_m	-0.0	0.0	0.0
78	EX_acgam1p_m	-0.0	0.0	0.0
76	EX_dhap_m	-0.0	0.0	0.0
75	EX_acglu_m	-0.0	0.0	0.0
6	EX_acgam_m	-0.0	0.0	0.0
90	EX_anhgm_m	-0.0	0.0	0.0
4	EX_ac_m	-0.0	0.0	0.0
3	EX_stfrnB_m	-0.0	0.0	0.0
108	EX_s_m	-0.0	0.0	0.0
107	EX_pdima_m	-0.0	0.0	0.0
106	EX_lipa_m	-0.0	0.0	0.0
105	EX_kdo2lipid4_m	-0.0	0.0	0.0
104	EX_pheme_m	-0.0	0.0	0.0
103	EX_h2s_m	-0.0	0.0	0.0
74	EX_butACP_m	-0.0	0.0	0.0
102	EX_glcur_m	-0.0	0.0	0.0
100	EX_etha_m	-0.0	0.0	0.0
99	EX_enlipa_m	-0.0	0.0	0.0
98	EX_ser__D_m	-0.0	0.0	0.0
2	EX_stfrnA_m	-0.0	0.0	0.0
96	EX_lipa_cold_m	-0.0	0.0	0.0
94	EX_succ_m	0.0	0.0	0.0
1	EX_istfrnB_m	-0.0	0.0	0.0
34	EX_f6p_m	-0.0	0.0	0.0
73	EX_forglu_m	-0.0	0.0	0.0
71	EX_btd_RR_m	-0.0	0.0	0.0
40	EX_no2_m	-0.0	0.0	0.0
41	EX_no3_m	-0.0	0.0	0.0
44	EX_fru_m	-0.0	0.0	0.0
29	EX_din_m	-0.0	0.0	0.0
28	EX_dgsn_m	-0.0	0.0	0.0
47	EX_ppi_m	-0.0	0.0	0.0
48	EX_gam6p_m	-0.0	0.0	0.0
49	EX_ptrc_m	-0.0	0.0	0.0
50	EX_gam_m	-0.0	0.0	0.0
27	EX_dcyt_m	-0.0	0.0	0.0
26	EX_dad_2_m	-0.0	0.0	0.0
53	EX_rib__D_m	0.0	0.0	0.0
72	EX_cellb_m	-0.0	0.0	0.0
19	EX_lac__L_m	-0.0	0.0	0.0
0	EX_istfrnA_m	-0.0	0.0	0.0
65	EX_xan_m	-0.0	0.0	0.0
15	EX_ins_m	-0.0	0.0	0.0
59	EX_tyr__L_m	-0.0	0.0	0.0
70	EX_dcaACP_m	-0.0	0.0	0.0
61	EX_ura_m	-0.0	0.0	0.0
12	EX_h_m	-0.0	0.0	0.0
68	EX_2obut_m	-0.0	0.0	0.0
67	EX_3gmp_m	-0.0	0.0	0.0
69	EX_actn__R_m	-0.0	0.0	0.0
64	EX_thym_m	-0.0	0.0	0.0
17	EX_asp__L_m	-0.0	0.0	0.0
9	EX_glyc_m	-0.0	0.0	0.0
82	EX_glyclt_m	0.00027	0.001141	0.000183
32	EX_etoh_m	0.133906	1.472971	0.0
77	EX_citr__L_m	1.422334	15.64567	0.0
95	EX_for_m	2.281893	0.0	2.510082
10	EX_h2o_m	2.523276	27.756033	0.0
18	EX_lac__D_m	2.806008	30.866093	0.0
43	EX_orn_m	8.108288	-10.0	9.919116
5	EX_acald_m	31.277197	0.0	34.404917
39	EX_nh4_m	38.602927	28.846624	39.578557
23	EX_co2_m	49.427602	27.978479	51.572514
