# Supplementary material for: Towards the human nasal microbiome: Simulating D. pigrum and S. aureus
Source: Front Cell Infect Microbiol. 2022 Oct 11;12:925215. doi: 10.3389/fcimb.2022.925215 (PMC9810029; doi:10.3389/fcimb.2022.925215)
Supplement: Supplementary file 8 [file Table_3.xlsx]

## Sheet: exchange_SA.json
{"EX_pi_e": 10, "EX_co2_e": 10, "EX_met__L_e": 10, "EX_lys__L_e": 10, "EX_glc__D_e": 10, "EX_cl_e": 10, "EX_ile__L_e": 10, "EX_val__L_e": 10, "EX_orn_e": 10, "EX_zn2_e": 10, "EX_mn2_e": 10, "EX_phe__L_e": 10, "EX_mobd_e": 1.791086228829375e-05, "EX_glyclt_e": 10, "EX_k_e": 10, "EX_tyr__L_e": 10, "EX_so4_e": 10, "EX_nh4_e": 10, "EX_cys__L_e": 10, "EX_leu__L_e": 10, "EX_o2_e": 10, "EX_nac_e": 10, "…

## Sheet: exchange_DP.json
{"EX_thr__L_e": 0.06937020546135564, "EX_pi_e": 10, "EX_co2_e": 10, "EX_met__L_e": 10, "EX_4abz_e": 0.00018293671908059108, "EX_lys__L_e": 10, "EX_glc__D_e": 10, "EX_cl_e": 10, "EX_ile__L_e": 10, "EX_val__L_e": 10, "EX_orn_e": 10, "EX_zn2_e": 10, "EX_gly_e": 10.0, "EX_mn2_e": 10, "EX_fum_e": 10.0, "EX_phe__L_e": 10, "EX_glyclt_e": 10, "EX_k_e": 10, "EX_tyr__L_e": 10, "EX_cobalt2_e": 0.00998183086…

## Sheet: compm_SA.json
{"EX_cl_e": 0.016447785134853243, "EX_pyr_e": 10.0, "EX_so4_e": 0.010557173971642781, "EX_mg2_e": 0.023991908100634878, "EX_co2_e": 0.13166473758769873, "EX_ser__L_e": 10.0, "EX_glc__D_e": 10.0, "EX_arg__L_e": 10.0, "EX_thm_e": 0.0011411777972255722, "EX_na1_e": 5.090522931794308, "EX_phe__L_e": 10.0, "EX_mn2_e": 0.010614197937497382, "EX_mobd_e": 1.7910862288293614e-05, "EX_trp__L_e": 0.03925018…

## Sheet: compm_DP.json
{"EX_k_e": 0.47512400261618165, "EX_leu__L_e": 0.8034579715954936, "EX_thr__L_e": 0.06937020546125328, "EX_fe2_e": 0.037761215092876554, "EX_arg__L_e": 10.0, "EX_so4_e": 0.010557173971642877, "EX_fum_e": 10.0, "EX_cys__L_e": 10.0, "EX_26dap__M_e": 0.02734480105817464, "EX_nac_e": 7.953051307191044, "EX_thm_e": 0.001141177797225575, "EX_ni2_e": 0.010022613010017957, "EX_cobalt2_e": 0.0099818308600…

## Sheet: coopm_SA.jon
{"EX_k_e": 0.0475124002615808, "EX_cl_e": 0.0012670655721651579, "EX_cys__L_e": 0.05492891515307383, "EX_mg2_e": 0.0021116906637881757, "EX_mn2_e": 0.0001683621055098291, "EX_mobd_e": 1.791086228827969e-06, "EX_na1_e": 0.509052293179035, "EX_fe2_e": 0.003776121509291881, "EX_nac_e": 2.162455165059336e-05, "EX_o2_e": 15.182832146581202, "EX_pyr_e": 10.0, "EX_so4_e": 0.0010557173971634576, "EX_trp_…

## Sheet: coopm_DP.json
{"EX_glc__D_e": 1.0318638518274184, "EX_leu__L_e": 0.012319680565634296, "EX_4abz_e": 1.8293671908058064e-05, "EX_cl_e": 0.0016592706807384199, "EX_pi_e": 0.02413552445825487, "EX_ribflv_e": 1.2195781272039218e-05, "EX_thr__L_e": 0.06937020546125328, "EX_arg__L_e": 0.01641639734034607, "EX_lys__L_e": 0.009383669275995717, "EX_k_e": 0.0015045698519940568, "EX_pro__L_e": 0.006044704997960831, "EX_c…
